# Supplementary material for: Integration of GWAS and transcriptome analyses to identify SNPs and candidate genes for aluminum tolerance in rapeseed (Brassica napus L.)
Source: BMC Plant Biol. 2022 Mar 21;22:130. doi: 10.1186/s12870-022-03508-w (PMC8935790; doi:10.1186/s12870-022-03508-w)
Supplement: Supplementary file 7 — Additional file 7. [file 12870_2022_3508_MOESM7_ESM.xlsx]

## Sheet: Sheet1
Table S2 – The candidate genes related to Al tolerance detected by GWAS and the functional annotation of candidate genes
Gene ID	Chr	Start	End	Pos	Swissprot_annotation	nt_annotation
BnaA01g15770D	chrA01	8097569	8099367	8185115	Heterogeneous nuclear ribonucleoprotein 1 GN=RNP1 OS=Arabidopsis thaliana (Mouse-ear cress) PE=1 SV=1	Brassica rapa heterogeneous nuclear ribonucleoprotein 1 (LOC103866428), mRNA
BnaA01g15780D	chrA01	8100317	8101716	8185115	Mitochondrial import inner membrane translocase subunit TIM22-2 GN=TIM22-2 OS=Arabidopsis thaliana (Mouse-ear cress) PE=1 SV=1	Brassica rapa mitochondrial import inner membrane translocase subunit TIM22-2 (LOC103866453), mRNA
BnaA01g15790D	chrA01	8101806	8101991	8185115	--	Brassica rapa uncharacterized LOC103866446 (LOC103866446), ncRNA
BnaA01g15800D	chrA01	8102751	8109411	8185115	Pentatricopeptide repeat-containing protein At4g26680, mitochondrial (Precursor) GN=At4g26680 OS=Arabidopsis thaliana (Mouse-ear cress) PE=2 SV=1	Brassica rapa probable glutamate--tRNA ligase, cytoplasmic (LOC103866471), mRNA
BnaA01g15810D	chrA01	8109778	8113110	8185115	Glycerophosphodiester phosphodiesterase GDPDL3 {ECO:0000305} (Precursor) GN=F10M23.30 OS=Arabidopsis thaliana (Mouse-ear cress) PE=1 SV=3	Brassica rapa probable glycerophosphoryl diester phosphodiesterase 2 (LOC103866463), mRNA
BnaA01g15820D	chrA01	8122714	8126675	8185115	Fimbrin-1 {ECO:0000303|PubMed:11123801} OS=Arabidopsis thaliana (Mouse-ear cress) PE=1 SV=2	Brassica rapa fimbrin-1 (LOC103866498), transcript variant X3, mRNA
BnaA01g15830D	chrA01	8134901	8135235	8185115	DNA topoisomerase 1 GN=TOP1 OS=Arabidopsis thaliana (Mouse-ear cress) PE=1 SV=1	Brassica rapa DNA topoisomerase 1 (LOC103866520), mRNA
BnaA01g15840D	chrA01	8145296	8147386	8185115	Serine/threonine-protein phosphatase PP-X isozyme 1 GN=F10M23.60 OS=Arabidopsis thaliana (Mouse-ear cress) PE=2 SV=1	Brassica rapa serine/threonine-protein phosphatase PP-X isozyme 1 (LOC103866530), mRNA
BnaA01g15850D	chrA01	8147578	8148111	8185115	V-type proton ATPase subunit e2 GN=F10M23.50 OS=Arabidopsis thaliana (Mouse-ear cress) PE=2 SV=1	Brassica rapa V-type proton ATPase subunit e-like (LOC103861651), transcript variant X2, mRNA
BnaA01g15860D	chrA01	8148185	8149876	8185115	Peroxygenase 1 GN=F10M23.80 OS=Arabidopsis thaliana (Mouse-ear cress) PE=1 SV=1	Brassica napus caleosin CLO1-5 (CLO1) mRNA, complete cds
BnaA01g15870D	chrA01	8150162	8152894	8185115	Protein HOMOLOG OF MAMMALIAN LYST-INTERACTING PROTEIN 5 {ECO:0000303|PubMed:17468262} OS=Arabidopsis thaliana (Mouse-ear cress) PE=1 SV=1	Brassica rapa vacuolar protein sorting-associated protein VTA1 homolog (LOC103866553), mRNA
BnaA01g15880D	chrA01	8153193	8155635	8185115	65-kDa microtubule-associated protein 2 GN=MAP65-2 OS=Arabidopsis thaliana (Mouse-ear cress) PE=1 SV=1	Brassica rapa 65-kDa microtubule-associated protein 2 (LOC103866564), transcript variant X1, mRNA
BnaA01g15890D	chrA01	8156639	8158938	8185115	Phosphatidate cytidylyltransferase GN=CDS1 OS=Solanum tuberosum (Potato) PE=2 SV=1	Brassica rapa phosphatidate cytidylyltransferase (LOC103866590), transcript variant X2, mRNA
BnaA01g15900D	chrA01	8159091	8160764	8185115	--	Brassica rapa grpE protein homolog, mitochondrial (LOC103866579), mRNA
BnaA01g15910D	chrA01	8166108	8168072	8185115	GDSL esterase/lipase At4g26790 (Precursor) GN=At4g26790 OS=Arabidopsis thaliana (Mouse-ear cress) PE=2 SV=1	Brassica rapa GDSL esterase/lipase At4g26790 (LOC103866615), transcript variant X3, mRNA
BnaA01g15920D	chrA01	8169399	8171514	8185115	Pentatricopeptide repeat-containing protein At4g26800 GN=At4g26800 OS=Arabidopsis thaliana (Mouse-ear cress) PE=2 SV=2	Brassica rapa pentatricopeptide repeat-containing protein At4g26800 (LOC103866658), transcript variant X1, mRNA
BnaA01g15930D	chrA01	8171579	8172430	8185115	--	Brassica rapa upstream activation factor subunit UAF30 (LOC103866643), transcript variant X2, mRNA
BnaA01g15940D	chrA01	8172722	8174243	8185115	Small ubiquitin-related modifier 1 GN=F10M23.180 OS=Arabidopsis thaliana (Mouse-ear cress) PE=1 SV=2	Brassica rapa small ubiquitin-related modifier 1-like (LOC103866634), mRNA
BnaA01g15950D	chrA01	8179413	8182473	8185115	GDP-L-galactose phosphorylase 1 GN=VTC2 OS=Arabidopsis thaliana (Mouse-ear cress) PE=1 SV=1	Brassica rapa GDP-L-galactose phosphorylase 1 (LOC103866673), mRNA
BnaA01g15960D	chrA01	8187108	8188725	8185115	--	Brassica rapa proline synthase co-transcribed bacterial homolog protein (LOC103866682), mRNA
BnaA01g15970D	chrA01	8189295	8189767	8185115	--	Brassica rapa uncharacterized LOC103866692 (LOC103866692), mRNA
BnaA01g15980D	chrA01	8193798	8199719	8185115	Mitogen-activated protein kinase kinase kinase ANP1 GN=ANP1 OS=Arabidopsis thaliana (Mouse-ear cress) PE=1 SV=2	Brassica rapa mitogen-activated protein kinase kinase kinase ANP1 (LOC103868503), mRNA
BnaA01g15990D	chrA01	8201413	8201505	8185115	--	--
BnaA01g16000D	chrA01	8201561	8202561	8185115	Cyclase (Precursor) GN=HISN4 OS=Arabidopsis thaliana (Mouse-ear cress) PE=2 SV=1	Brassica rapa imidazole glycerol phosphate synthase hisHF, chloroplastic (LOC103863841), mRNA
BnaA01g16010D	chrA01	8202691	8205096	8185115	Cyclase (Precursor) GN=HISN4 OS=Arabidopsis thaliana (Mouse-ear cress) PE=2 SV=1	Brassica rapa imidazole glycerol phosphate synthase hisHF, chloroplastic (LOC103863841), mRNA
BnaA01g16020D	chrA01	8213807	8215102	8185115	Probable beta-1,3-galactosyltransferase 4 GN=B3GALT4 OS=Arabidopsis thaliana (Mouse-ear cress) PE=2 SV=1	Eutrema salsugineum hypothetical protein (EUTSA_v10025360mg) mRNA, complete cds
BnaA01g16030D	chrA01	8215385	8218174	8185115	Pentatricopeptide repeat-containing protein At5g62370 GN=At5g62370 OS=Arabidopsis thaliana (Mouse-ear cress) PE=2 SV=1	Brassica rapa pentatricopeptide repeat-containing protein At5g62370 (LOC103866712), mRNA
BnaA01g16040D	chrA01	8218649	8221074	8185115	--	Brassica rapa mimitin, mitochondrial (LOC103866739), mRNA
BnaA01g16050D	chrA01	8221168	8224019	8185115	Polyadenylate-binding protein-interacting protein 4 GN=CID4 OS=Arabidopsis thaliana (Mouse-ear cress) PE=2 SV=1	Brassica rapa uncharacterized LOC103866729 (LOC103866729), mRNA
BnaA01g16060D	chrA01	8224392	8227372	8185115	Polyadenylate-binding protein RBP45C GN=RBP45C OS=Arabidopsis thaliana (Mouse-ear cress) PE=2 SV=1	Brassica rapa polyadenylate-binding protein RBP45C-like (LOC103866749), mRNA
BnaA01g16070D	chrA01	8227778	8237311	8185115	--	Brassica rapa uncharacterized LOC103866760 (LOC103866760), transcript variant X1, mRNA
BnaA01g16080D	chrA01	8237479	8240100	8185115	--	Brassica rapa uncharacterized LOC103866775 (LOC103866775), mRNA
BnaA01g16090D	chrA01	8240469	8241365	8185115	Fatty acid desaturase 4, chloroplastic (Precursor) GN=F10M23.370 OS=Arabidopsis thaliana (Mouse-ear cress) PE=2 SV=1	Brassica rapa fatty acid desaturase 4, chloroplastic-like (LOC103866795), transcript variant X1, mRNA
BnaA01g16100D	chrA01	8241435	8243778	8185115	Vacuolar protein sorting-associated protein 22 homolog 1 GN=VP22-1 OS=Arabidopsis thaliana (Mouse-ear cress) PE=2 SV=2	Brassica rapa vacuolar protein sorting-associated protein 22 homolog 1 (LOC103866785), mRNA
BnaA01g16110D	chrA01	8244891	8249938	8185115	Microtubule-associated protein TORTIFOLIA1 GN=T24A18.10 OS=Arabidopsis thaliana (Mouse-ear cress) PE=1 SV=2	Brassica rapa microtubule-associated protein TORTIFOLIA1 (LOC103866808), mRNA
BnaA01g16120D	chrA01	8250205	8250677	8185115	Tryptophan synthase beta chain 2, chloroplastic (Precursor) GN=TSB2 OS=Arabidopsis thaliana (Mouse-ear cress) PE=2 SV=2	Brassica rapa tryptophan synthase beta chain 2, chloroplastic (LOC103861672), mRNA
BnaA01g16130D	chrA01	8251032	8252277	8185115	60S ribosomal protein L14-2 GN=RPL14B OS=Arabidopsis thaliana (Mouse-ear cress) PE=2 SV=1	Brassica rapa 60S ribosomal protein L14-2 (LOC103866830), mRNA
BnaA01g16140D	chrA01	8253480	8256606	8185115	--	Brassica rapa TBC1 domain family member 15 (LOC103866839), mRNA
BnaA01g16150D	chrA01	8257158	8260004	8185115	COBRA-like protein 11 (Precursor) GN=COBL11 OS=Arabidopsis thaliana (Mouse-ear cress) PE=2 SV=2	Brassica rapa COBRA-like protein 11 (LOC103866849), mRNA
BnaA01g16160D	chrA01	8266937	8269343	8185115	DDRGK domain-containing protein 1 (Precursor) GN=At4g27120 OS=Arabidopsis thaliana (Mouse-ear cress) PE=2 SV=1	Brassica rapa DDRGK domain-containing protein 1 (LOC103866856), transcript variant X1, mRNA
BnaA01g16170D	chrA01	8269496	8271152	8185115	Protein translation factor SUI1 homolog 1 GN=At4g27130 OS=Arabidopsis thaliana (Mouse-ear cress) PE=1 SV=2	Brassica rapa protein translation factor SUI1 homolog 1 (LOC103866870), mRNA
BnaA01g16180D	chrA01	8271738	8272474	8185115	Napin large chain (Precursor) GN=NAP1 OS=Brassica napus (Rape) PE=2 SV=1	Brassica rapa napin (LOC103866876), mRNA
BnaA01g16190D	chrA01	8276045	8278340	8185115	--	Brassica rapa uncharacterized LOC103868529 (LOC103868529), partial mRNA
BnaA01g16200D	chrA01	8279275	8279940	8185115	Napin large chain (Precursor) GN=NAP1 OS=Brassica napus (Rape) PE=2 SV=1	Brassica rapa napin-like (LOC103866887), mRNA
BnaA01g20170D	chrA01	11775117	11778313	11875598	EMBRYO SURROUNDING FACTOR 1-like protein 8 (Precursor) GN=ESFL8 OS=Arabidopsis thaliana (Mouse-ear cress) PE=2 SV=1	Eutrema salsugineum hypothetical protein (EUTSA_v10010877mg) mRNA, complete cds
BnaA01g20180D	chrA01	11781237	11784011	11875598	--	Brassica rapa uncharacterized LOC103828422 (LOC103828422), mRNA
BnaA01g20190D	chrA01	11807306	11809142	11875598	High-affinity nitrate transporter 3.1 (Precursor) GN=At5g50200 OS=Arabidopsis thaliana (Mouse-ear cress) PE=1 SV=1	Brassica rapa high-affinity nitrate transporter 3.1-like (LOC103874009), mRNA
BnaA01g20200D	chrA01	11812253	11812849	11875598	--	Brassica rapa uncharacterized LOC103839882 (LOC103839882), ncRNA
BnaA01g20210D	chrA01	11836868	11849544	11875598	--	Brassica rapa subsp. pekinensis clone KBrB086M23, complete sequence
BnaA01g20220D	chrA01	11852728	11854478	11875598	Transcription factor bHLH47 GN=F1P2.190 OS=Arabidopsis thaliana (Mouse-ear cress) PE=2 SV=1	Brassica rapa transcription factor bHLH47-like (LOC103874479), mRNA
BnaA01g20230D	chrA01	11861375	11862339	11875598	--	Brassica rapa uncharacterized LOC103874035 (LOC103874035), mRNA
BnaA01g20240D	chrA01	11876417	11876710	11875598	--	Brassica rapa subsp. pekinensis clone KBrH003E21, complete sequence
BnaA01g20250D	chrA01	11885644	11890217	11875598	ABC transporter A family member 7 GN=T23J7.110 OS=Arabidopsis thaliana (Mouse-ear cress) PE=3 SV=2	Brassica rapa ABC transporter A family member 7-like (LOC103874043), transcript variant X1, mRNA
BnaA01g20260D	chrA01	11901695	11903003	11875598	DnaJ protein homolog 2 (Precursor) GN=LDJ2 OS=Allium porrum (Leek) PE=2 SV=1	Brassica rapa dnaJ homolog subfamily B member 1-like (LOC103874066), mRNA
BnaA01g20270D	chrA01	11908854	11911484	11875598	Protein NRT1/ PTR FAMILY 2.10 GN=T17F15.170 OS=Arabidopsis thaliana (Mouse-ear cress) PE=1 SV=3	Brassica rapa protein NRT1/ PTR FAMILY 2.10-like (LOC103874075), mRNA
BnaA02g25170D	chrA02	18515874	18532420	18627325	Probable disease resistance protein At5g47260 GN=At5g47260 OS=Arabidopsis thaliana (Mouse-ear cress) PE=3 SV=2	Camelina sativa probable disease resistance protein At5g47260 (LOC104724637), partial mRNA
BnaA02g25180D	chrA02	18534377	18541215	18627325	Probable disease resistance protein At1g58390 GN=At1g58390 OS=Arabidopsis thaliana (Mouse-ear cress) PE=2 SV=4	Arabidopsis thaliana chromosome 1 sequence
BnaA02g25190D	chrA02	18560351	18566302	18627325	--	Brassica rapa putative disease resistance protein At4g11170 (LOC103838569), transcript variant X4, mRNA
BnaA02g25200D	chrA02	18575378	18576078	18627325	--	Brassica rapa uncharacterized LOC103861642 (LOC103861642), ncRNA
BnaA02g25210D	chrA02	18577909	18578764	18627325	Rop guanine nucleotide exchange factor 6 GN=ROPGEF6 OS=Arabidopsis thaliana (Mouse-ear cress) PE=2 SV=1	Brassica rapa protein SHI RELATED SEQUENCE 7 (LOC103872782), transcript variant X2, mRNA
BnaA02g25220D	chrA02	18592556	18595345	18627325	--	Brassica rapa uncharacterized LOC103853749 (LOC103853749), mRNA
BnaA02g25230D	chrA02	18596071	18596648	18627325	--	Brassica rapa YTH domain-containing protein 1-like (LOC103853799), transcript variant X3, mRNA
BnaA02g25240D	chrA02	18601116	18601403	18627325	--	Brassica rapa uncharacterized LOC103853874 (LOC103853874), mRNA
BnaA02g25250D	chrA02	18603725	18604683	18627325	--	Brassica rapa YTH domain-containing protein 1-like (LOC103853799), transcript variant X2, mRNA
BnaA02g25260D	chrA02	18604741	18606776	18627325	--	Brassica rapa YTH domain-containing protein 1-like (LOC103853799), transcript variant X3, mRNA
BnaA02g25270D	chrA02	18608582	18609717	18627325	Protein Ycf2 {ECO:0000255|HAMAP-Rule:MF_01330} OS=Oenothera glazioviana (Large-flowered evening primrose) PE=3 SV=1	Brassica rapa YTH domain-containing protein 1-like (LOC103853799), transcript variant X1, mRNA
BnaA02g25280D	chrA02	18624780	18625454	18627325	--	Brassica rapa uncharacterized LOC103853874 (LOC103853874), mRNA
BnaA02g25290D	chrA02	18625551	18625850	18627325	--	Brassica rapa uncharacterized LOC103853874 (LOC103853874), mRNA
BnaA02g25300D	chrA02	18627137	18627414	18627325	--	Brassica rapa uncharacterized LOC103853801 (LOC103853801), mRNA
BnaA02g25310D	chrA02	18630739	18631330	18627325	NEP1-interacting protein-like 1 GN=ATL27 OS=Arabidopsis thaliana (Mouse-ear cress) PE=2 SV=1	Brassica rapa RING-H2 finger protein ATL48-like (LOC103853802), mRNA
BnaA02g25320D	chrA02	18635789	18636739	18627325	--	Brassica rapa YTH domain-containing protein 1-like (LOC103853799), transcript variant X3, mRNA
BnaA02g25330D	chrA02	18641723	18642815	18627325	Protein Ycf2 (Fragment) GN=ycf2 OS=Oenothera picensis (Evening primrose) PE=3 SV=1	Brassica rapa YTH domain-containing protein 1-like (LOC103853799), transcript variant X1, mRNA
BnaA02g25340D	chrA02	18649333	18650154	18627325	--	Brassica rapa uncharacterized LOC103853874 (LOC103853874), mRNA
BnaA02g25350D	chrA02	18650251	18650550	18627325	--	Brassica rapa uncharacterized LOC103853874 (LOC103853874), mRNA
BnaA02g25360D	chrA02	18650672	18652075	18627325	--	Brassica rapa uncharacterized LOC103853801 (LOC103853801), mRNA
BnaA02g25370D	chrA02	18653450	18654040	18627325	NEP1-interacting protein-like 1 GN=ATL27 OS=Arabidopsis thaliana (Mouse-ear cress) PE=2 SV=1	Brassica rapa RING-H2 finger protein ATL48-like (LOC103853802), mRNA
BnaA02g25380D	chrA02	18674962	18676726	18627325	Transcription factor MYB1R1 OS=Solanum tuberosum (Potato) PE=2 SV=1	Brassica rapa uncharacterized LOC103853804 (LOC103853804), mRNA
BnaA02g25390D	chrA02	18677328	18679445	18627325	--	Brassica rapa uncharacterized LOC103853806 (LOC103853806), mRNA
BnaA02g25400D	chrA02	18679587	18690606	18627325	Glutamyl-tRNA(Gln) amidotransferase subunit A, chloroplastic/mitochondrial {ECO:0000255|HAMAP-Rule:MF_03150} (Precursor) GN=VIT_12s0028g01330 OS=Vitis vinifera (Grape) PE=3 SV=1	Brassica rapa putative amidase C869.01 (LOC103853805), mRNA
BnaA02g25410D	chrA02	18697737	18698855	18627325	Putative F-box protein At5g36200 GN=At5g36200 OS=Arabidopsis thaliana (Mouse-ear cress) PE=3 SV=1	Brassica rapa F-box protein At5g42460-like (LOC103853809), mRNA
BnaA02g25420D	chrA02	18708228	18709843	18627325	--	Brassica rapa uncharacterized LOC103845685 (LOC103845685), mRNA
BnaA02g25430D	chrA02	18709899	18710618	18627325	--	Brassica rapa uncharacterized LOC103845685 (LOC103845685), mRNA
BnaA02g25440D	chrA02	18713936	18723357	18627325	Aquaporin TIP2-3, N-terminally processed GN=TIP2-3 OS=Arabidopsis thaliana (Mouse-ear cress) PE=1 SV=1	Brassica rapa aquaporin TIP2-3-like (LOC103853812), mRNA
BnaA02g25450D	chrA02	18726837	18727319	18627325	--	Brassica rapa uncharacterized LOC103853814 (LOC103853814), transcript variant X4, misc_RNA
BnaA03g12440D	chrA03	5666384	5667262	5766579	ATP-dependent zinc metalloprotease FTSH 11, chloroplastic/mitochondrial (Precursor) GN=FTSH11 OS=Arabidopsis thaliana (Mouse-ear cress) PE=1 SV=1	Brassica rapa uncharacterized LOC103857099 (LOC103857099), ncRNA
BnaA03g12450D	chrA03	5667935	5670048	5766579	Abscisic acid receptor PYL8 GN=MFH8.10 OS=Arabidopsis thaliana (Mouse-ear cress) PE=1 SV=1	Brassica rapa abscisic acid receptor PYL8 (LOC103857100), mRNA
BnaA03g12460D	chrA03	5677633	5678658	5766579	Putative cysteine-rich repeat secretory protein 17 (Precursor) GN=CRRSP17 OS=Arabidopsis thaliana (Mouse-ear cress) PE=3 SV=1	Brassica rapa putative cysteine-rich repeat secretory protein 17 (LOC103857101), mRNA
BnaA03g12470D	chrA03	5680117	5683527	5766579	Probable protein phosphatase 2C 76 GN=At5g53140 OS=Arabidopsis thaliana (Mouse-ear cress) PE=2 SV=1	Brassica rapa probable protein phosphatase 2C 76 (LOC103857102), mRNA
BnaA03g12480D	chrA03	5683920	5685051	5766579	Short-chain dehydrogenase TIC 32, chloroplastic GN=TIC32 OS=Arabidopsis thaliana (Mouse-ear cress) PE=2 SV=1	Brassica rapa retinol dehydrogenase 11 (LOC103857103), mRNA
BnaA03g12490D	chrA03	5700947	5705626	5766579	Katanin p60 ATPase-containing subunit A1 {ECO:0000255|HAMAP-Rule:MF_03023} GN=At1g80350 OS=Arabidopsis thaliana (Mouse-ear cress) PE=1 SV=1	Brassica rapa uncharacterized LOC103857110 (LOC103857110), mRNA
BnaA03g12500D	chrA03	5710157	5711198	5766579	Probable membrane-associated kinase regulator 5 GN=MAKR5 OS=Arabidopsis thaliana (Mouse-ear cress) PE=2 SV=1	Brassica rapa probable membrane-associated kinase regulator 5 (LOC103857111), mRNA
BnaA03g12510D	chrA03	5716754	5718786	5766579	Probable NADH dehydrogenase [ubiquinone] 1 alpha subcomplex subunit 5, mitochondrial (Precursor) GN=At5g52840 OS=Arabidopsis thaliana (Mouse-ear cress) PE=1 SV=1	Brassica rapa probable NADH dehydrogenase [ubiquinone] 1 alpha subcomplex subunit 5, mitochondrial (LOC103857112), mRNA
BnaA03g12520D	chrA03	5721551	5722331	5766579	--	Zea mays clone 11142 mRNA sequence
BnaA03g12530D	chrA03	5724653	5727508	5766579	--	Brassica rapa tryptophan--tRNA ligase, mitochondrial-like (LOC103857114), mRNA
BnaA03g12540D	chrA03	5728890	5729271	5766579	--	Brassica rapa uncharacterized LOC103857115 (LOC103857115), mRNA
BnaA03g12550D	chrA03	5730963	5733769	5766579	Protein REVEILLE 6 GN=RVE6 OS=Arabidopsis thaliana (Mouse-ear cress) PE=2 SV=1	Brassica rapa protein REVEILLE 6-like (LOC103857116), transcript variant X1, mRNA
BnaA03g12560D	chrA03	5733994	5735476	5766579	40S ribosomal protein S10-1 GN=RPS10A OS=Arabidopsis thaliana (Mouse-ear cress) PE=2 SV=1	Brassica rapa 40S ribosomal protein S10-3-like (LOC103857118), mRNA
BnaA03g12570D	chrA03	5736035	5736437	5766579	Major pollen allergen Ole e 10 (Precursor) OS=Olea europaea (Common olive) PE=1 SV=1	Brassica rapa major pollen allergen Ole e 10-like (LOC103857240), mRNA
BnaA03g12580D	chrA03	5737501	5738176	5766579	Transcription factor MYB82 GN=MYB82 OS=Arabidopsis thaliana (Mouse-ear cress) PE=1 SV=1	Brassica rapa transcription factor MYB82-like (LOC103857119), mRNA
BnaA03g12590D	chrA03	5738852	5744890	5766579	Defensin-like protein 107 (Precursor) GN=At2g40995 OS=Arabidopsis thaliana (Mouse-ear cress) PE=2 SV=1	Brassica rapa uncharacterized LOC103857120 (LOC103857120), ncRNA
BnaA03g12600D	chrA03	5749644	5750990	5766579	Sec-independent protein translocase protein TATB, chloroplastic (Precursor) GN=K24M7.19 OS=Arabidopsis thaliana (Mouse-ear cress) PE=1 SV=1	Brassica rapa sec-independent protein translocase protein TATB, chloroplastic-like (LOC103857122), transcript variant X1, mRNA
BnaA03g12610D	chrA03	5752471	5755051	5766579	Cytokinin hydroxylase GN=CYP735A1 OS=Arabidopsis thaliana (Mouse-ear cress) PE=1 SV=1	Brassica rapa cytokinin hydroxylase-like (LOC103857124), mRNA
BnaA03g12620D	chrA03	5761312	5761875	5766579	--	Eutrema salsugineum hypothetical protein (EUTSA_v10024215mg) mRNA, complete cds
BnaA03g12630D	chrA03	5762415	5765818	5766579	Actin-depolymerizing factor 7 GN=ADF7 OS=Arabidopsis thaliana (Mouse-ear cress) PE=2 SV=1	Brassica rapa uncharacterized protein C683.02c-like (LOC103857125), mRNA
BnaA03g12640D	chrA03	5769434	5770193	5766579	Alkane hydroxylase MAH1 {ECO:0000303|PubMed:17905869} OS=Arabidopsis thaliana (Mouse-ear cress) PE=2 SV=1	Brassica rapa cytochrome P450 86B1 (LOC103857127), mRNA
BnaA03g12650D	chrA03	5770250	5770930	5766579	Alkane hydroxylase MAH1 {ECO:0000303|PubMed:17905869} OS=Arabidopsis thaliana (Mouse-ear cress) PE=2 SV=1	Brassica rapa cytochrome P450 86B1 (LOC103857127), mRNA
BnaA03g12660D	chrA03	5772365	5774936	5766579	Low-temperature-induced 65 kDa protein GN=K24M7.3 OS=Arabidopsis thaliana (Mouse-ear cress) PE=2 SV=2	Brassica rapa low-temperature-induced 65 kDa protein-like (LOC103857129), mRNA
BnaA03g12670D	chrA03	5776814	5782763	5766579	--	Brassica rapa uncharacterized LOC103857134 (LOC103857134), mRNA
BnaA03g12680D	chrA03	5783839	5784812	5766579	25.3 kDa vesicle transport protein GN=SEC22 OS=Arabidopsis thaliana (Mouse-ear cress) PE=2 SV=1	Brassica rapa 25.3 kDa vesicle transport protein (LOC103857133), transcript variant X1, mRNA
BnaA03g12690D	chrA03	5785162	5786287	5766579	Transcription factor LAF1 GN=M7J2.70 OS=Arabidopsis thaliana (Mouse-ear cress) PE=1 SV=2	Brassica rapa transcription factor LAF1 (LOC103857135), transcript variant X2, mRNA
BnaA03g12700D	chrA03	5790952	5792010	5766579	WD repeat-containing protein RUP1 GN=F17P19.15 OS=Arabidopsis thaliana (Mouse-ear cress) PE=1 SV=1	Brassica rapa WD repeat-containing protein RUP1 (LOC103857138), mRNA
BnaA03g12710D	chrA03	5793567	5794602	5766579	ADP-ribosylation factor GN=ARF OS=Vigna unguiculata (Cowpea) PE=2 SV=3	Brassica rapa ADP-ribosylation factor-related protein 1-like (LOC103857139), mRNA
BnaA03g12720D	chrA03	5795156	5797033	5766579	--	Brassica rapa protein phosphatase inhibitor 2-like (LOC103857140), mRNA
BnaA03g12730D	chrA03	5797495	5797675	5766579	--	Brassica rapa uncharacterized LOC103857142 (LOC103857142), mRNA
BnaA03g12740D	chrA03	5797744	5798305	5766579	--	Brassica rapa uncharacterized LOC103857142 (LOC103857142), mRNA
BnaA03g12750D	chrA03	5798362	5798903	5766579	Protein 108 (Precursor) OS=Solanum lycopersicum (Tomato) PE=2 SV=1	Brassica rapa uncharacterized LOC103857141 (LOC103857141), ncRNA
BnaA03g12760D	chrA03	5800270	5800687	5766579	--	--
BnaA03g12770D	chrA03	5800742	5801837	5766579	--	Brassica rapa subsp. pekinensis clone KBrF042C17, complete sequence
BnaA03g12780D	chrA03	5803723	5807290	5766579	F-box protein PP2-A14 GN=MSG15.23 OS=Arabidopsis thaliana (Mouse-ear cress) PE=1 SV=1	Brassica rapa F-box protein PP2-A14 (LOC103857143), mRNA
BnaA03g12790D	chrA03	5810953	5812415	5766579	--	Brassica rapa uncharacterized LOC103857145 (LOC103857145), transcript variant X1, mRNA
BnaA03g12800D	chrA03	5812475	5814629	5766579	Putative 4-hydroxy-tetrahydrodipicolinate reductase 3, chloroplastic (Precursor) GN=DAPB3 OS=Arabidopsis thaliana (Mouse-ear cress) PE=2 SV=1	Brassica rapa putative 4-hydroxy-tetrahydrodipicolinate reductase 3, chloroplastic (LOC103857144), mRNA
BnaA03g12810D	chrA03	5817588	5823144	5766579	--	Brassica rapa uncharacterized LOC103857146 (LOC103857146), transcript variant X1, mRNA
BnaA03g12820D	chrA03	5829576	5831597	5766579	BAG family molecular chaperone regulator 1 GN=BAG1 OS=Arabidopsis thaliana (Mouse-ear cress) PE=1 SV=1	Brassica rapa BAG family molecular chaperone regulator 1-like (LOC103857149), mRNA
BnaA03g12830D	chrA03	5836961	5842615	5766579	Putative F-box/FBD/LRR-repeat protein At5g56810 GN=At5g56810 OS=Arabidopsis thaliana (Mouse-ear cress) PE=3 SV=1	Brassica rapa putative F-box/FBD/LRR-repeat protein At5g56810 (LOC103857150), transcript variant X1, mRNA
BnaA03g12840D	chrA03	5843347	5844686	5766579	Putative F-box/FBD/LRR-repeat protein At5g56810 GN=At5g56810 OS=Arabidopsis thaliana (Mouse-ear cress) PE=3 SV=1	Brassica rapa putative F-box/FBD/LRR-repeat protein At5g56810 (LOC103857151), mRNA
BnaA03g12850D	chrA03	5845711	5847793	5766579	Putative F-box/FBD/LRR-repeat protein At5g56810 GN=At5g56810 OS=Arabidopsis thaliana (Mouse-ear cress) PE=3 SV=1	Brassica rapa putative F-box/FBD/LRR-repeat protein At5g56810 (LOC103857152), mRNA
BnaA03g12860D	chrA03	5848510	5850033	5766579	MATE efflux family protein 5 GN=F3L12.12 OS=Arabidopsis thaliana (Mouse-ear cress) PE=3 SV=1	Brassica rapa MATE efflux family protein 5 (LOC103857153), mRNA
BnaA03g12870D	chrA03	5857719	5860659	5766579	Serine/arginine-rich splicing factor RS41 GN=MSG15.12 OS=Arabidopsis thaliana (Mouse-ear cress) PE=1 SV=2	Brassica rapa serine/arginine-rich splicing factor RS41 (LOC103857154), transcript variant X1, mRNA
BnaA03g12880D	chrA03	5865408	5870498	5766579	--	Brassica rapa ethylene-responsive transcription factor ERF025-like (LOC103857155), mRNA
BnaA03g22320D	chrA03	10603317	10604231	10703126	Putative E3 ubiquitin-protein ligase ARI4 GN=ARI4 OS=Arabidopsis thaliana (Mouse-ear cress) PE=5 SV=2	Brassica rapa probable protein ariadne-2 (LOC103858310), mRNA
BnaA03g22330D	chrA03	10607451	10608271	10703126	Zinc finger A20 and AN1 domain-containing stress-associated protein 3 GN=SAP3 OS=Arabidopsis thaliana (Mouse-ear cress) PE=2 SV=1	Brassica rapa zinc finger A20 and AN1 domain-containing stress-associated protein 3 (LOC103858311), transcript variant X2, mRNA
BnaA03g22340D	chrA03	10610861	10612772	10703126	Protein CENTRORADIALIS-like OS=Arabidopsis thaliana (Mouse-ear cress) PE=2 SV=1	Brassica rapa protein CENTRORADIALIS-like (LOC103858312), mRNA
BnaA03g22350D	chrA03	10625761	10626724	10703126	Ferredoxin-3, chloroplastic (Precursor) GN=FD3 OS=Arabidopsis thaliana (Mouse-ear cress) PE=1 SV=1	Brassica rapa ferredoxin, root R-B2-like (LOC103858315), mRNA
BnaA03g22360D	chrA03	10631851	10634159	10703126	Glucan endo-1,3-beta-glucosidase 14 (Precursor) GN=At2g27500 OS=Arabidopsis thaliana (Mouse-ear cress) PE=1 SV=2	Brassica rapa glucan endo-1,3-beta-glucosidase 14 (LOC103858316), mRNA
BnaA03g22370D	chrA03	10635708	10636936	10703126	Dephospho-CoA kinase GN=COAE OS=Arabidopsis thaliana (Mouse-ear cress) PE=2 SV=1	Brassica rapa dephospho-CoA kinase (LOC103858318), mRNA
BnaA03g22380D	chrA03	10637157	10638290	10703126	Probable calcium-binding protein CML48 GN=CML48 OS=Arabidopsis thaliana (Mouse-ear cress) PE=2 SV=2	Brassica rapa probable calcium-binding protein CML48 (LOC103858317), mRNA
BnaA03g22390D	chrA03	10642456	10646999	10703126	U-box domain-containing protein 7 GN=PUB7 OS=Arabidopsis thaliana (Mouse-ear cress) PE=2 SV=1	Brassica rapa subsp. pekinensis clone KBrB038M13, complete sequence
BnaA03g22400D	chrA03	10647765	10648287	10703126	Glycine-rich protein DOT1 {ECO:0000305} (Precursor) OS=Arabidopsis thaliana (Mouse-ear cress) PE=2 SV=1	Brassica rapa putative glycine-rich cell wall structural protein 1 (LOC103858320), mRNA
BnaA03g22410D	chrA03	10648340	10648452	10703126	--	--
BnaA03g22420D	chrA03	10650719	10651117	10703126	Glycine-rich RNA-binding protein GRP1A OS=Sinapis alba (White mustard) PE=2 SV=1	Brassica rapa glycine-rich protein 3 short isoform-like (LOC103858321), mRNA
BnaA03g22430D	chrA03	10652988	10653694	10703126	--	Brassica rapa subsp. pekinensis clone KBrB038M13, complete sequence
BnaA03g22440D	chrA03	10654506	10655702	10703126	Putative F-box protein At1g46984 GN=At1g46984 OS=Arabidopsis thaliana (Mouse-ear cress) PE=3 SV=1	Brassica rapa putative F-box protein At1g46984 (LOC103860076), mRNA
BnaA03g22450D	chrA03	10658670	10659821	10703126	Casparian strip membrane protein 3 GN=ARALYDRAFT_901635 OS=Arabidopsis lyrata subsp. lyrata (Lyre-leaved rock-cress) PE=3 SV=1	Brassica rapa casparian strip membrane protein ARALYDRAFT_901635-like (LOC103858322), mRNA
BnaA03g22460D	chrA03	10661702	10663412	10703126	Glycine-rich RNA-binding protein 3, mitochondrial (Precursor) GN=MAF19_30 OS=Arabidopsis thaliana (Mouse-ear cress) PE=2 SV=1	Brassica rapa cold-inducible RNA-binding protein (LOC103858323), transcript variant X2, mRNA
BnaA03g22470D	chrA03	10666837	10667871	10703126	F-box protein At2g27310 GN=At2g27310 OS=Arabidopsis thaliana (Mouse-ear cress) PE=2 SV=1	Brassica rapa F-box protein At2g27310-like (LOC103858325), mRNA
BnaA03g22480D	chrA03	10670102	10670788	10703126	Uncharacterized protein At1g08160 GN=At1g08160 OS=Arabidopsis thaliana (Mouse-ear cress) PE=2 SV=1	Brassica rapa protein YLS9-like (LOC103858327), mRNA
BnaA03g22490D	chrA03	10677219	10680430	10703126	--	Brassica rapa DNA polymerase epsilon subunit 2 (LOC103858328), mRNA
BnaA03g22500D	chrA03	10681808	10684654	10703126	--	Brassica rapa uncharacterized LOC103858329 (LOC103858329), ncRNA
BnaA03g22510D	chrA03	10688151	10694686	10703126	Structural maintenance of chromosomes protein 3 GN=T22O13.6 OS=Arabidopsis thaliana (Mouse-ear cress) PE=2 SV=1	Brassica rapa structural maintenance of chromosomes protein 3-like (LOC103858330), mRNA
BnaA03g22520D	chrA03	10696107	10696897	10703126	Inactive protein RESTRICTED TEV MOVEMENT 2 GN=RTM2 OS=Arabidopsis thaliana (Mouse-ear cress) PE=3 SV=1	Brassica rapa inactive protein RESTRICTED TEV MOVEMENT 2-like (LOC103858331), mRNA
BnaA03g22530D	chrA03	10697815	10699647	10703126	Pentatricopeptide repeat-containing protein At2g33760 GN=PCMP-H6 OS=Arabidopsis thaliana (Mouse-ear cress) PE=3 SV=1	Brassica rapa pentatricopeptide repeat-containing protein At4g18840-like (LOC103858332), mRNA
BnaA03g22540D	chrA03	10706191	10706961	10703126	Protein YLS9 GN=F11F19.11 OS=Arabidopsis thaliana (Mouse-ear cress) PE=2 SV=1	Brassica rapa uncharacterized LOC103858334 (LOC103858334), mRNA
BnaA03g22550D	chrA03	10713054	10714158	10703126	Lamin-like protein (Precursor) GN=At5g15350 OS=Arabidopsis thaliana (Mouse-ear cress) PE=1 SV=1	Brassica rapa lamin-like protein (LOC103858336), mRNA
BnaA03g22560D	chrA03	10717296	10719627	10703126	ETHYLENE INSENSITIVE 3-like 1 protein GN=EIL1 OS=Arabidopsis thaliana (Mouse-ear cress) PE=1 SV=1	Brassica rapa ETHYLENE INSENSITIVE 3-like 1 protein (LOC103858337), transcript variant X4, mRNA
BnaA03g22570D	chrA03	10731296	10733464	10703126	COP9 signalosome complex subunit 2 GN=T20P8.4 OS=Arabidopsis thaliana (Mouse-ear cress) PE=1 SV=1	Brassica rapa COP9 signalosome complex subunit 2-like (LOC103858338), mRNA
BnaA03g22580D	chrA03	10734153	10735568	10703126	Dehydrodolichyl diphosphate synthase 5 GN=At5g58784 OS=Arabidopsis thaliana (Mouse-ear cress) PE=2 SV=2	Eutrema salsugineum hypothetical protein (EUTSA_v10002055mg) mRNA, complete cds
BnaA03g22590D	chrA03	10740784	10742680	10703126	Transcription factor MYB104 GN=MYB104 OS=Arabidopsis thaliana (Mouse-ear cress) PE=2 SV=3	Brassica rapa transcription factor MYB104-like (LOC103858339), mRNA
BnaA03g22600D	chrA03	10743437	10747210	10703126	--	Brassica rapa protein N-lysine methyltransferase METTL21A (LOC103858341), transcript variant X3, mRNA
BnaA03g22610D	chrA03	10749040	10751585	10703126	Hydroxymethylglutaryl-CoA lyase, mitochondrial GN=HMGCL OS=Arabidopsis thaliana (Mouse-ear cress) PE=1 SV=2	Brassica rapa hydroxymethylglutaryl-CoA lyase, mitochondrial (LOC103858342), transcript variant X4, mRNA
BnaA03g22620D	chrA03	10751874	10757261	10703126	--	Brassica rapa WD repeat-containing protein 11 (LOC103858344), mRNA
BnaA03g22630D	chrA03	10757534	10759336	10703126	Glucan endo-1,3-beta-glucosidase 11 (Precursor) GN=At1g32860 OS=Arabidopsis thaliana (Mouse-ear cress) PE=1 SV=1	Brassica rapa glucan endo-1,3-beta-glucosidase 11 (LOC103858345), mRNA
BnaA03g22640D	chrA03	10759651	10760216	10703126	--	Brassica rapa uncharacterized LOC103858346 (LOC103858346), ncRNA
BnaA03g22650D	chrA03	10760378	10760446	10703126	--	Brassica rapa uncharacterized LOC103858346 (LOC103858346), ncRNA
BnaA03g22660D	chrA03	10762366	10765609	10703126	26S proteasome regulatory subunit RPN13 GN=RPN13 OS=Arabidopsis thaliana (Mouse-ear cress) PE=1 SV=2	Brassica rapa 26S proteasome regulatory subunit RPN13 (LOC103858347), transcript variant X2, mRNA
BnaA03g22670D	chrA03	10777785	10780718	10703126	Axial regulator YABBY 5 GN=YAB5 OS=Arabidopsis thaliana (Mouse-ear cress) PE=2 SV=1	Brassica rapa axial regulator YABBY 5 (LOC103858348), transcript variant X2, mRNA
BnaA03g22680D	chrA03	10783852	10785699	10703126	SPX domain-containing protein 2 GN=SPX2 OS=Arabidopsis thaliana (Mouse-ear cress) PE=2 SV=1	Brassica rapa SPX domain-containing protein 2 (LOC103858349), mRNA
BnaA03g22690D	chrA03	10788136	10790129	10703126	Protein IQ-DOMAIN 1 GN=IQD1 OS=Arabidopsis thaliana (Mouse-ear cress) PE=1 SV=1	Brassica rapa protein IQ-DOMAIN 1-like (LOC103858350), transcript variant X3, mRNA
BnaA03g22700D	chrA03	10796193	10798240	10703126	Pectinesterase 12 (Precursor) GN=T9J22.11 OS=Arabidopsis thaliana (Mouse-ear cress) PE=2 SV=1	Brassica rapa probable pectinesterase/pectinesterase inhibitor 12 (LOC103858352), mRNA
BnaA03g22710D	chrA03	10799441	10801830	10703126	Pectinesterase 13 GN=T9J22.12 OS=Arabidopsis thaliana (Mouse-ear cress) PE=2 SV=2	Brassica rapa probable pectinesterase/pectinesterase inhibitor 13 (LOC103858354), mRNA
BnaA03g30290D	chrA03	14696321	14703728	14798182	Mitogen-activated protein kinase kinase kinase 3 GN=ANP3 OS=Arabidopsis thaliana (Mouse-ear cress) PE=1 SV=1	Brassica rapa serine/threonine-protein kinase sepA-like (LOC103859254), mRNA
BnaA03g30300D	chrA03	14704068	14706037	14798182	--	Brassica rapa uncharacterized LOC103859256 (LOC103859256), mRNA
BnaA03g30310D	chrA03	14706298	14708851	14798182	MATE efflux family protein FRD3 OS=Arabidopsis thaliana (Mouse-ear cress) PE=1 SV=1	Brassica rapa MATE efflux family protein FRD3-like (LOC103859259), mRNA
BnaA03g30320D	chrA03	14709137	14712252	14798182	MATE efflux family protein FRD3 OS=Arabidopsis thaliana (Mouse-ear cress) PE=1 SV=1	Brassica rapa MATE efflux family protein FRD3-like (LOC103859259), mRNA
BnaA03g30330D	chrA03	14723085	14728205	14798182	MATE efflux family protein FRD3 OS=Arabidopsis thaliana (Mouse-ear cress) PE=1 SV=1	Brassica rapa MATE efflux family protein FRD3 (LOC103859257), transcript variant X2, mRNA
BnaA03g30340D	chrA03	14734823	14736053	14798182	Transcription factor MYB46 GN=MYB46 OS=Arabidopsis thaliana (Mouse-ear cress) PE=2 SV=1	Brassica rapa transcription factor TT2-like (LOC103859261), mRNA
BnaA03g30350D	chrA03	14738991	14741279	14798182	E3 ubiquitin-protein ligase makorin GN=MKRN OS=Arabidopsis thaliana (Mouse-ear cress) PE=2 SV=1	Brassica rapa E3 ubiquitin-protein ligase makorin (LOC103859262), mRNA
BnaA03g30360D	chrA03	14742470	14751039	14798182	Clathrin heavy chain 2 OS=Arabidopsis thaliana (Mouse-ear cress) PE=1 SV=1	Brassica rapa clathrin heavy chain 2-like (LOC103859264), mRNA
BnaA03g30370D	chrA03	14755041	14755605	14798182	Defensin-like protein 311 (Precursor) GN=At3g10195 OS=Arabidopsis thaliana (Mouse-ear cress) PE=2 SV=1	Brassica rapa defensin-like protein 311 (LOC103859266), mRNA
BnaA03g30380D	chrA03	14756346	14763652	14798182	Kinesin-like protein NACK2 GN=F7K15.60 OS=Arabidopsis thaliana (Mouse-ear cress) PE=1 SV=1	Brassica rapa kinesin-related protein 4 (LOC103859267), mRNA
BnaA03g30390D	chrA03	14763855	14765956	14798182	DNA repair protein recA homolog 2, mitochondrial (Precursor) GN=At3g10140 OS=Arabidopsis thaliana (Mouse-ear cress) PE=2 SV=1	Brassica rapa DNA repair protein recA homolog 2, mitochondrial (LOC103859268), mRNA
BnaA03g30400D	chrA03	14769682	14774468	14798182	Threonine dehydratase biosynthetic, chloroplastic (Precursor) GN=OMR1 OS=Arabidopsis thaliana (Mouse-ear cress) PE=1 SV=1	Brassica rapa threonine dehydratase biosynthetic, chloroplastic-like (LOC103859270), transcript variant X1, mRNA
BnaA03g30410D	chrA03	14775718	14776272	14798182	--	Brassica rapa trihelix transcription factor GT-3a-like (LOC103859272), mRNA
BnaA03g30420D	chrA03	14776356	14776794	14798182	Sulfated surface glycoprotein 185 (Precursor) OS=Volvox carteri (Green alga) PE=1 SV=1	Brassica rapa trihelix transcription factor GT-3a-like (LOC103859272), mRNA
BnaA03g30430D	chrA03	14776863	14777117	14798182	--	Brassica rapa trihelix transcription factor GT-3a-like (LOC103859272), mRNA
BnaA03g30440D	chrA03	14777856	14781737	14798182	Chitin-binding lectin 1 (Precursor) OS=Solanum tuberosum (Potato) PE=1 SV=2	Brassica rapa uncharacterized LOC103859273 (LOC103859273), mRNA
BnaA03g30450D	chrA03	14782224	14783837	14798182	Putative WEB family protein At1g65010, chloroplastic (Precursor) GN=At1g65010 OS=Arabidopsis thaliana (Mouse-ear cress) PE=1 SV=1	Brassica rapa syncoilin-like (LOC103859274), mRNA
BnaA03g30460D	chrA03	14786841	14788943	14798182	Probable monodehydroascorbate reductase, cytoplasmic isoform 4 GN=At5g03630 OS=Arabidopsis thaliana (Mouse-ear cress) PE=2 SV=1	Brassica rapa probable monodehydroascorbate reductase, cytoplasmic isoform 4 (LOC103859275), mRNA
BnaA03g30470D	chrA03	14789065	14790510	14798182	--	Brassica rapa subsp. pekinensis clone KBrB006F18, complete sequence
BnaA03g30480D	chrA03	14791078	14796637	14798182	Proline-rich protein 3 (Precursor) GN=PRP3 OS=Arabidopsis thaliana (Mouse-ear cress) PE=2 SV=1	Brassica rapa proline-rich protein 3-like (LOC103859276), mRNA
BnaA03g30490D	chrA03	14799557	14801007	14798182	Potassium channel AKT6 GN=F3N11.5 OS=Arabidopsis thaliana (Mouse-ear cress) PE=1 SV=2	Brassica rapa tankyrase-2-like (LOC103859277), transcript variant X2, mRNA
BnaA03g30500D	chrA03	14802187	14803958	14798182	Serine/threonine protein phosphatase 2A 57 kDa regulatory subunit B&apos; beta isoform GN=B&apos;BETA OS=Arabidopsis thaliana (Mouse-ear cress) PE=1 SV=1	Brassica rapa serine/threonine protein phosphatase 2A 57 kDa regulatory subunit B' beta isoform (LOC103859278), mRNA
BnaA03g30510D	chrA03	14804019	14807554	14798182	Cell division control protein 48 homolog A GN=F8A24.11 OS=Arabidopsis thaliana (Mouse-ear cress) PE=1 SV=1	Brassica rapa cell division control protein 48 homolog A-like (LOC103859279), mRNA
BnaA03g30520D	chrA03	14810303	14812115	14798182	Coatomer subunit zeta-2 GN=At3g09800 OS=Arabidopsis thaliana (Mouse-ear cress) PE=2 SV=1	Brassica rapa coatomer protein complex, subunit zeta 1 (COPZ1), mRNA
BnaA03g30530D	chrA03	14815774	14818944	14798182	Probable E3 ubiquitin ligase SUD1 GN=F28A23.140 OS=Arabidopsis thaliana (Mouse-ear cress) PE=1 SV=1	Brassica rapa uncharacterized LOC103859282 (LOC103859282), mRNA
BnaA03g30540D	chrA03	14819594	14820461	14798182	DNA-binding protein S1FA3 GN=S1FA3 OS=Arabidopsis thaliana (Mouse-ear cress) PE=3 SV=1	Brassica rapa subsp. pekinensis clone KBrB055G10, complete sequence
BnaA03g30550D	chrA03	14821357	14823408	14798182	Protein IQ-DOMAIN 1 GN=IQD1 OS=Arabidopsis thaliana (Mouse-ear cress) PE=1 SV=1	Brassica rapa protein IQ-DOMAIN 1-like (LOC103859284), mRNA
BnaA03g30560D	chrA03	14824088	14825546	14798182	40S ribosomal protein S23-2 GN=RPS23B OS=Arabidopsis thaliana (Mouse-ear cress) PE=2 SV=2	Brassica rapa 40S ribosomal protein S23-2 (LOC103859285), mRNA
BnaA03g30570D	chrA03	14825724	14827463	14798182	Serine/threonine-protein kinase ATM GN=ATM OS=Arabidopsis thaliana (Mouse-ear cress) PE=2 SV=1	Brassica rapa uncharacterized LOC103859286 (LOC103859286), mRNA
BnaA03g30580D	chrA03	14827982	14829966	14798182	60S ribosomal protein L4-1 GN=RPL4A OS=Arabidopsis thaliana (Mouse-ear cress) PE=2 SV=1	Brassica rapa 60S ribosomal protein L4-1-like (LOC103859287), mRNA
BnaA03g30590D	chrA03	14830636	14832163	14798182	DnaJ protein ERDJ2B GN=F7J7.120 OS=Arabidopsis thaliana (Mouse-ear cress) PE=1 SV=1	Brassica rapa uncharacterized LOC103832758 (LOC103832758), ncRNA
BnaA03g30600D	chrA03	14832237	14832425	14798182	DnaJ protein ERDJ2B GN=F7J7.120 OS=Arabidopsis thaliana (Mouse-ear cress) PE=1 SV=1	Brassica rapa uncharacterized LOC103832758 (LOC103832758), ncRNA
BnaA03g30610D	chrA03	14836545	14837123	14798182	Pathogenesis-related protein PRMS (Precursor) GN=PRMS OS=Zea mays (Maize) PE=2 SV=1	Brassica rapa pathogenesis-related protein 1 (LOC103859289), mRNA
BnaA03g30620D	chrA03	14838291	14841321	14798182	Ankyrin repeat-containing protein At3g12360 GN=At3g12360 OS=Arabidopsis thaliana (Mouse-ear cress) PE=2 SV=1	Brassica rapa ankyrin repeat-containing protein At3g12360 (LOC103859290), mRNA
BnaA03g30630D	chrA03	14842077	14842702	14798182	Pectate lyase 2 (Precursor) OS=Ambrosia artemisiifolia (Short ragweed) PE=1 SV=1	Brassica rapa putative pectate lyase 21 (LOC103870538), mRNA
BnaA03g30640D	chrA03	14843285	14845147	14798182	Exocyst complex component EXO70B1 GN=EXO70B1 OS=Arabidopsis thaliana (Mouse-ear cress) PE=1 SV=1	Brassica rapa exocyst complex component EXO70B1 (LOC103859291), mRNA
BnaA03g30650D	chrA03	14846355	14847482	14798182	60S ribosomal protein L35-1 GN=RPL35A OS=Arabidopsis thaliana (Mouse-ear cress) PE=2 SV=1	Brassica rapa 60S ribosomal protein L35-1 (LOC103859293), mRNA
BnaA03g30660D	chrA03	14847762	14850395	14798182	--	Brassica rapa protein notum homolog (LOC103859294), mRNA
BnaA03g30670D	chrA03	14852843	14856381	14798182	Probable protein phosphatase 2C 36 GN=PLL3 OS=Arabidopsis thaliana (Mouse-ear cress) PE=2 SV=1	Brassica rapa probable protein phosphatase 2C 36 (LOC103859295), mRNA
BnaA03g30680D	chrA03	14857530	14858170	14798182	Metallothionein-like protein type 2 OS=Brassica campestris (Field mustard) PE=3 SV=1	Brassica rapa metallothionein-like protein type 2 (LOC103859296), mRNA
BnaA03g30690D	chrA03	14858596	14859594	14798182	--	Brassica rapa pre-mRNA-splicing factor CWC22 homolog (LOC103860136), mRNA
BnaA03g30700D	chrA03	14860031	14874350	14798182	Myb-related protein 3R-1 GN=MYB3R-1 OS=Arabidopsis thaliana (Mouse-ear cress) PE=2 SV=1	Brassica rapa transcription factor IIIB 90 kDa subunit-like (LOC103859299), mRNA
BnaA03g30710D	chrA03	14879181	14879591	14798182	--	Brassica rapa subsp. pekinensis clone KBrB055G10, complete sequence
BnaA03g30720D	chrA03	14883268	14885090	14798182	ARM REPEAT PROTEIN INTERACTING WITH ABF2 GN=ARIA OS=Arabidopsis thaliana (Mouse-ear cress) PE=1 SV=2	Brassica rapa hsp70 nucleotide exchange factor fes1-like (LOC103859298), mRNA
BnaA03g30730D	chrA03	14886335	14889407	14798182	Lysine histidine transporter-like 1 GN=At1g48640 OS=Arabidopsis thaliana (Mouse-ear cress) PE=3 SV=2	Brassica rapa vacuolar amino acid transporter 1-like (LOC103860137), mRNA
BnaA03g30740D	chrA03	14889484	14891147	14798182	--	Brassica rapa DNA for ORF-a, complete cds
BnaA03g30750D	chrA03	14891410	14892107	14798182	Lysine histidine transporter-like 6 GN=At1g25530 OS=Arabidopsis thaliana (Mouse-ear cress) PE=2 SV=1	Brassica rapa vacuolar amino acid transporter 1-like (LOC103860137), mRNA
BnaA03g30760D	chrA03	14892795	14894748	14798182	Probable protein S-acyltransferase 16 GN=PAT16 OS=Arabidopsis thaliana (Mouse-ear cress) PE=2 SV=1	Brassica rapa probable protein S-acyltransferase 16 (LOC103859302), mRNA
BnaA03g30770D	chrA03	14895034	14897296	14798182	Oxysterol-binding protein-related protein 3B GN=ORP3B OS=Arabidopsis thaliana (Mouse-ear cress) PE=2 SV=1	Brassica rapa oxysterol-binding protein-related protein 3B-like (LOC103859303), mRNA
BnaA03g33330D	chrA03	16119004	16125665	16212704	1-phosphatidylinositol-3-phosphate 5-kinase FAB1B GN=FAB1B OS=Arabidopsis thaliana (Mouse-ear cress) PE=2 SV=1	Brassica rapa 1-phosphatidylinositol-3-phosphate 5-kinase FAB1B (LOC103859563), mRNA
BnaA03g33340D	chrA03	16125946	16126324	16212704	--	Brassica rapa uncharacterized LOC103859569 (LOC103859569), mRNA
BnaA03g33350D	chrA03	16128089	16128637	16212704	Formin-like protein 20 GN=MBK20.20/MBK20.21 OS=Arabidopsis thaliana (Mouse-ear cress) PE=2 SV=3	Brassica rapa subsp. pekinensis clone KBrB019N06, complete sequence
BnaA03g33360D	chrA03	16136837	16137339	16212704	Defensin-like protein 268 (Precursor) GN=At1g13605 OS=Arabidopsis thaliana (Mouse-ear cress) PE=3 SV=1	Brassica rapa defensin-like protein 268 (LOC103872067), mRNA
BnaA03g33370D	chrA03	16141474	16144174	16212704	Peroxisomal (S)-2-hydroxy-acid oxidase GLO2 GN=MLN21.20 OS=Arabidopsis thaliana (Mouse-ear cress) PE=1 SV=1	Brassica rapa peroxisomal (S)-2-hydroxy-acid oxidase GLO2 (LOC103859574), transcript variant X1, mRNA
BnaA03g33380D	chrA03	16144407	16146802	16212704	Peroxisomal (S)-2-hydroxy-acid oxidase GLO1 GN=GLO1 OS=Arabidopsis thaliana (Mouse-ear cress) PE=1 SV=1	Brassica rapa peroxisomal (S)-2-hydroxy-acid oxidase GLO1-like (LOC103859575), misc_RNA
BnaA03g33390D	chrA03	16162114	16163388	16212704	9-cis-epoxycarotenoid dioxygenase NCED3, chloroplastic (Precursor) GN=MOA2.4 OS=Arabidopsis thaliana (Mouse-ear cress) PE=2 SV=1	Brassica rapa subsp. pekinensis clone KBrB019N06, complete sequence
BnaA03g33400D	chrA03	16163523	16163892	16212704	9-cis-epoxycarotenoid dioxygenase NCED3, chloroplastic (Precursor) GN=MOA2.4 OS=Arabidopsis thaliana (Mouse-ear cress) PE=2 SV=1	Brassica rapa subsp. pekinensis clone KBrB019N06, complete sequence
BnaA03g33410D	chrA03	16166258	16166527	16212704	--	Brassica rapa subsp. pekinensis clone KBrB019N06, complete sequence
BnaA03g33420D	chrA03	16188794	16190887	16212704	Polyadenylate-binding protein-interacting protein 9 GN=CID9 OS=Arabidopsis thaliana (Mouse-ear cress) PE=3 SV=1	Brassica rapa polyadenylate-binding protein-interacting protein 9-like (LOC103859577), mRNA
BnaA03g33430D	chrA03	16192092	16196235	16212704	Terpenoid synthase 30 GN=TPS30 OS=Arabidopsis thaliana (Mouse-ear cress) PE=2 SV=1	Brassica rapa terpenoid synthase 30-like (LOC103859578), mRNA
BnaA03g33440D	chrA03	16196412	16197761	16212704	Terpenoid synthase 30 GN=TPS30 OS=Arabidopsis thaliana (Mouse-ear cress) PE=2 SV=1	Brassica rapa terpenoid synthase 30-like (LOC103859578), mRNA
BnaA03g33450D	chrA03	16198364	16199724	16212704	Geranylgeranyl pyrophosphate synthase 9, chloroplastic (Precursor) GN=MIE1.3 OS=Arabidopsis thaliana (Mouse-ear cress) PE=1 SV=1	Brassica rapa putative geranylgeranyl pyrophosphate synthase 8, chloroplastic (LOC103859579), mRNA
BnaA03g33460D	chrA03	16200546	16202853	16212704	Terpenoid synthase 17 GN=TPS17 OS=Arabidopsis thaliana (Mouse-ear cress) PE=2 SV=2	Brassica rapa terpenoid synthase 17-like (LOC103859580), mRNA
BnaA03g33470D	chrA03	16206031	16207233	16212704	60S ribosomal protein L18a-2 GN=RPL18AB OS=Arabidopsis thaliana (Mouse-ear cress) PE=2 SV=2	Brassica rapa 60S ribosomal protein L18a-2-like (LOC103859582), mRNA
BnaA03g33480D	chrA03	16210059	16212484	16212704	Cytochrome P450 72A15 GN=CYP72A15 OS=Arabidopsis thaliana (Mouse-ear cress) PE=2 SV=1	Brassica rapa cytochrome P450 72A15-like (LOC103859585), mRNA
BnaA03g33490D	chrA03	16213713	16215439	16212704	Cytochrome P450 72A14 GN=CYP72A14 OS=Arabidopsis thaliana (Mouse-ear cress) PE=2 SV=1	Brassica rapa cytochrome P450 72A15-like (LOC103859587), misc_RNA
BnaA03g33500D	chrA03	16216063	16218250	16212704	Cytochrome P450 72A15 GN=CYP72A15 OS=Arabidopsis thaliana (Mouse-ear cress) PE=2 SV=1	Brassica rapa cytochrome P450 72A15-like (LOC103859588), mRNA
BnaA03g33510D	chrA03	16220121	16221454	16212704	Cytochrome P450 72A15 GN=CYP72A15 OS=Arabidopsis thaliana (Mouse-ear cress) PE=2 SV=1	Brassica rapa cytochrome P450 72A15-like (LOC103859587), misc_RNA
BnaA03g33520D	chrA03	16221534	16222358	16212704	Cytochrome P450 72A14 GN=CYP72A14 OS=Arabidopsis thaliana (Mouse-ear cress) PE=2 SV=1	Brassica rapa cytochrome P450 72A15-like (LOC103859587), misc_RNA
BnaA03g33530D	chrA03	16222943	16225699	16212704	Cytochrome P450 72A15 GN=CYP72A15 OS=Arabidopsis thaliana (Mouse-ear cress) PE=2 SV=1	Brassica rapa cytochrome P450 72A15-like (LOC103859588), mRNA
BnaA03g33540D	chrA03	16229229	16232540	16212704	Mechanosensitive ion channel protein 5 GN=MSL5 OS=Arabidopsis thaliana (Mouse-ear cress) PE=2 SV=1	Brassica rapa mechanosensitive ion channel protein 5 (LOC103859590), mRNA
BnaA03g33550D	chrA03	16244358	16250374	16212704	Probable leucine-rich repeat receptor-like serine/threonine-protein kinase At3g14840 (Precursor) GN=LRR-RLK OS=Arabidopsis thaliana (Mouse-ear cress) PE=2 SV=1	Brassica rapa probable leucine-rich repeat receptor-like serine/threonine-protein kinase At3g14840 (LOC103859591), transcript variant X2, mRNA
BnaA03g33560D	chrA03	16253227	16259159	16212704	Probable leucine-rich repeat receptor-like serine/threonine-protein kinase At3g14840 (Precursor) GN=LRR-RLK OS=Arabidopsis thaliana (Mouse-ear cress) PE=2 SV=1	Brassica rapa probable leucine-rich repeat receptor-like serine/threonine-protein kinase At3g14840 (LOC103859592), mRNA
BnaA03g33570D	chrA03	16267835	16273917	16212704	Probable leucine-rich repeat receptor-like serine/threonine-protein kinase At3g14840 (Precursor) GN=LRR-RLK OS=Arabidopsis thaliana (Mouse-ear cress) PE=2 SV=1	Brassica rapa probable leucine-rich repeat receptor-like serine/threonine-protein kinase At3g14840 (LOC103859592), mRNA
BnaA03g33580D	chrA03	16275939	16276603	16212704	Protein trichome birefringence-like 41 GN=TBL41 OS=Arabidopsis thaliana (Mouse-ear cress) PE=2 SV=1	Brassica rapa protein trichome birefringence-like 41 (LOC103859594), mRNA
BnaA03g33590D	chrA03	16276680	16278104	16212704	Protein trichome birefringence-like 41 GN=TBL41 OS=Arabidopsis thaliana (Mouse-ear cress) PE=2 SV=1	Brassica rapa protein trichome birefringence-like 41 (LOC103859594), mRNA
BnaA03g33600D	chrA03	16278348	16280767	16212704	--	Brassica rapa uncharacterized LOC103859595 (LOC103859595), transcript variant X2, mRNA
BnaA03g33610D	chrA03	16284061	16285570	16212704	--	Brassica rapa uncharacterized LOC103859596 (LOC103859596), transcript variant X6, mRNA
BnaA03g33620D	chrA03	16286131	16289457	16212704	Polynucleotide 3&apos;-phosphatase ZDP GN=ZDP OS=Arabidopsis thaliana (Mouse-ear cress) PE=1 SV=1	Brassica rapa polynucleotide 3'-phosphatase ZDP-like (LOC103859597), transcript variant X2, mRNA
BnaA03g33630D	chrA03	16290276	16292096	16212704	Peptide-N4-(N-acetyl-beta-glucosaminyl)asparagine amidase A heavy chain OS=Prunus dulcis (Almond) PE=1 SV=2	Brassica rapa peptide-N4-(N-acetyl-beta-glucosaminyl)asparagine amidase A (LOC103859598), mRNA
BnaA03g33640D	chrA03	16296098	16301133	16212704	Phosphoenolpyruvate carboxylase 3 GN=K15M2.8 OS=Arabidopsis thaliana (Mouse-ear cress) PE=2 SV=2	Brassica rapa phosphoenolpyruvate carboxylase 3 (LOC103859599), mRNA
BnaA03g33650D	chrA03	16301210	16303561	16212704	Probable beta-1,3-galactosyltransferase 13 GN=B3GALT13 OS=Arabidopsis thaliana (Mouse-ear cress) PE=2 SV=1	Brassica rapa probable beta-1,3-galactosyltransferase 13 (LOC103859600), mRNA
BnaA03g33660D	chrA03	16305868	16308364	16212704	Protein DJ-1 homolog A GN=DJ1A OS=Arabidopsis thaliana (Mouse-ear cress) PE=1 SV=1	Brassica rapa protein DJ-1 homolog A-like (LOC103859601), mRNA
BnaA03g33670D	chrA03	16309100	16310974	16212704	Uncharacterized protein At3g15000, mitochondrial GN=At3g15000 OS=Arabidopsis thaliana (Mouse-ear cress) PE=1 SV=1	Brassica rapa uncharacterized protein At3g15000, mitochondrial-like (LOC103859602), misc_RNA
BnaA04g03900D	chrA04	2757931	2760248	2852490	Putative inactive G-type lectin S-receptor-like serine/threonine-protein kinase SRK (Precursor) GN=PSEUDOSRKA OS=Arabidopsis thaliana (Mouse-ear cress) PE=5 SV=1	Brassica rapa G-type lectin S-receptor-like serine/threonine-protein kinase SRK (LOC103863363), mRNA
BnaA04g03910D	chrA04	2765578	2766302	2852490	Putative defensin-like protein 39 (Precursor) GN=At2g24625 OS=Arabidopsis thaliana (Mouse-ear cress) PE=3 SV=1	--
BnaA04g03920D	chrA04	2851798	2854762	2852490	Protein Ycf2 (Fragment) GN=ycf2 OS=Oenothera picensis (Evening primrose) PE=3 SV=1	Brassica rapa uncharacterized LOC103863207 (LOC103863207), transcript variant X1, mRNA
BnaA04g03930D	chrA04	2856584	2860916	2852490	--	Brassica rapa protein downstream neighbor of son homolog (LOC103863208), mRNA
BnaA04g03940D	chrA04	2861106	2862481	2852490	--	Brassica rapa uncharacterized LOC103863209 (LOC103863209), transcript variant X2, mRNA
BnaA04g03950D	chrA04	2870359	2871538	2852490	--	Brassica rapa subsp. pekinensis clone KBrB078A03, complete sequence
BnaA04g03960D	chrA04	2874185	2874839	2852490	Probable glutamate carboxypeptidase 2 GN=AMP1 OS=Arabidopsis thaliana (Mouse-ear cress) PE=1 SV=3	Brassica rapa probable glutamate carboxypeptidase 2 (LOC103863211), mRNA
BnaA04g03970D	chrA04	2874893	2877144	2852490	Probable glutamate carboxypeptidase 2 GN=AMP1 OS=Arabidopsis thaliana (Mouse-ear cress) PE=1 SV=3	Brassica rapa probable glutamate carboxypeptidase 2 (LOC103863211), mRNA
BnaA04g03980D	chrA04	2877562	2880073	2852490	CDT1-like protein b GN=CDT1B OS=Arabidopsis thaliana (Mouse-ear cress) PE=1 SV=1	Brassica rapa CDT1-like protein b (LOC103863212), mRNA
BnaA04g03990D	chrA04	2887982	2889165	2852490	--	Brassica rapa uncharacterized LOC103863213 (LOC103863213), mRNA
BnaA04g04000D	chrA04	2889230	2891096	2852490	--	Brassica rapa uncharacterized LOC103863213 (LOC103863213), mRNA
BnaA04g04010D	chrA04	2891797	2894366	2852490	CDT1-like protein b GN=CDT1B OS=Arabidopsis thaliana (Mouse-ear cress) PE=1 SV=1	Brassica rapa CDT1-like protein b (LOC103863212), mRNA
BnaA04g04020D	chrA04	2895897	2898042	2852490	Probable inorganic phosphate transporter 1-7 GN=PHT1-7 OS=Arabidopsis thaliana (Mouse-ear cress) PE=2 SV=2	Brassica rapa probable inorganic phosphate transporter 1-7 (LOC103863214), mRNA
BnaA04g04030D	chrA04	2898602	2900025	2852490	Probable arabinose 5-phosphate isomerase GN=T5N23_50 OS=Arabidopsis thaliana (Mouse-ear cress) PE=2 SV=1	Brassica rapa probable arabinose 5-phosphate isomerase (LOC103863215), mRNA
BnaA04g04040D	chrA04	2906032	2910090	2852490	Histone acetyltransferase GCN5 GN=T14E10.180 OS=Arabidopsis thaliana (Mouse-ear cress) PE=1 SV=1	Brassica rapa histone acetyltransferase GCN5-like (LOC103863217), mRNA
BnaA04g04050D	chrA04	2910613	2914645	2852490	Glutathione reductase, chloroplastic (Precursor) GN=EMB2360 OS=Arabidopsis thaliana (Mouse-ear cress) PE=2 SV=1	Brassica rapa glutathione reductase, chloroplastic-like (LOC103863219), mRNA
BnaA04g10620D	chrA04	9330246	9331116	9422509	--	Brassica rapa uncharacterized LOC103864027 (LOC103864027), mRNA
BnaA04g10630D	chrA04	9341846	9344837	9422509	Probable receptor-like protein kinase At1g67000 (Precursor) GN=At1g67000 OS=Arabidopsis thaliana (Mouse-ear cress) PE=2 SV=2	Brassica rapa probable receptor-like protein kinase At1g67000 (LOC103864029), mRNA
BnaA04g10640D	chrA04	9344939	9349475	9422509	Sister chromatid cohesion 1 protein 2 GN=SYN2 OS=Arabidopsis thaliana (Mouse-ear cress) PE=2 SV=2	Brassica rapa sister chromatid cohesion 1 protein 2 (LOC103864028), mRNA
BnaA04g10650D	chrA04	9350517	9352519	9422509	Uroporphyrinogen-III C-methyltransferase GN=cobA OS=Cyanidium caldarium PE=3 SV=1	Brassica rapa uroporphyrinogen-III C-methyltransferase (LOC103864030), mRNA
BnaA04g10660D	chrA04	9356662	9357798	9422509	--	Brassica rapa uncharacterized LOC103864031 (LOC103864031), mRNA
BnaA04g10670D	chrA04	9360525	9363689	9422509	Uncharacterized protein At3g27210 GN=Y-2 OS=Arabidopsis thaliana (Mouse-ear cress) PE=1 SV=1	Brassica rapa uncharacterized protein At3g27210 (LOC103864032), mRNA
BnaA04g10680D	chrA04	9375187	9378180	9422509	Putative uracil phosphoribosyltransferase (Precursor) GN=MHK7.10 OS=Arabidopsis thaliana (Mouse-ear cress) PE=1 SV=1	Brassica rapa uridine kinase-like protein 1, chloroplastic (LOC103864037), mRNA
BnaA04g10690D	chrA04	9378387	9380842	9422509	--	Brassica oleracea Contig A, complete sequence
BnaA04g10700D	chrA04	9386960	9388075	9422509	Putative fasciclin-like arabinogalactan protein 20 GN=FLA20 OS=Arabidopsis thaliana (Mouse-ear cress) PE=3 SV=1	Brassica rapa putative fasciclin-like arabinogalactan protein 20 (LOC103864038), mRNA
BnaA04g10710D	chrA04	9388696	9389840	9422509	50S ribosomal protein L27, chloroplastic (Precursor) GN=RPL27 OS=Arabidopsis thaliana (Mouse-ear cress) PE=2 SV=1	Zea mays clone 10882 mRNA sequence
BnaA04g10720D	chrA04	9390438	9390644	9422509	--	Brassica rapa uncharacterized LOC103864040 (LOC103864040), mRNA
BnaA04g10730D	chrA04	9393977	9394348	9422509	--	Brassica rapa uncharacterized LOC103864042 (LOC103864042), mRNA
BnaA04g10740D	chrA04	9394811	9395082	9422509	--	Brassica rapa uncharacterized LOC103864043 (LOC103864043), mRNA
BnaA04g10750D	chrA04	9399749	9401936	9422509	DEAD-box ATP-dependent RNA helicase 42 GN=F9H16.10 OS=Arabidopsis thaliana (Mouse-ear cress) PE=1 SV=2	Brassica rapa myb domain-containing protein YDR026C (LOC103864046), transcript variant X1, mRNA
BnaA04g10760D	chrA04	9402510	9403172	9422509	Transcription factor TCP6 GN=TCP6 OS=Arabidopsis thaliana (Mouse-ear cress) PE=2 SV=1	Brassica rapa transcription factor TCP6 (LOC103864047), mRNA
BnaA04g10770D	chrA04	9405475	9407181	9422509	Omega-hydroxypalmitate O-feruloyl transferase GN=MEE6.11 OS=Arabidopsis thaliana (Mouse-ear cress) PE=1 SV=1	Brassica rapa omega-hydroxypalmitate O-feruloyl transferase (LOC103864048), mRNA
BnaA04g10780D	chrA04	9407413	9408208	9422509	Pollen allergen Che a 1 (Precursor) OS=Chenopodium album (Lamb&apos;s-quarters) PE=1 SV=1	Brassica rapa uncharacterized LOC103864049 (LOC103864049), mRNA
BnaA04g10790D	chrA04	9410256	9410628	9422509	Defensin-like protein 206 (Precursor) GN=At3g59930 OS=Arabidopsis thaliana (Mouse-ear cress) PE=3 SV=1	Brassica rapa defensin-like protein 206 (LOC103864194), mRNA
BnaA04g10800D	chrA04	9411593	9413959	9422509	Probable protein S-acyltransferase 6 GN=PAT06 OS=Arabidopsis thaliana (Mouse-ear cress) PE=2 SV=1	Brassica rapa probable protein S-acyltransferase 6 (LOC103864050), mRNA
BnaA04g10810D	chrA04	9414507	9416269	9422509	Double-stranded RNA-binding protein 5 GN=DRB5 OS=Arabidopsis thaliana (Mouse-ear cress) PE=1 SV=1	Brassica rapa double-stranded RNA-binding protein 5 (LOC103864051), mRNA
BnaA04g10820D	chrA04	9423190	9425401	9422509	Glycerophosphodiester phosphodiesterase GDPD2 {ECO:0000305} OS=Arabidopsis thaliana (Mouse-ear cress) PE=2 SV=1	Brassica rapa glycerophosphodiester phosphodiesterase gde1 (LOC103864052), mRNA
BnaA04g10830D	chrA04	9431221	9431959	9422509	Transcription factor JUNGBRUNNEN 1 GN=F23E6.1 OS=Arabidopsis thaliana (Mouse-ear cress) PE=1 SV=1	Brassica rapa NAC domain-containing protein 5-like (LOC103864053), mRNA
BnaA04g10840D	chrA04	9438847	9441766	9422509	Uncharacterized protein At2g33490 GN=At2g33490 OS=Arabidopsis thaliana (Mouse-ear cress) PE=4 SV=2	Brassica rapa uncharacterized protein At2g33490 (LOC103864054), mRNA
BnaA04g10850D	chrA04	9441906	9446249	9422509	--	Brassica rapa protein FAM214A (LOC103864055), mRNA
BnaA04g10860D	chrA04	9446313	9448215	9422509	--	Brassica rapa protein FAM214A (LOC103864055), mRNA
BnaA04g10870D	chrA04	9450198	9452486	9422509	Acyltransferase-like protein At3g26840, chloroplastic (Precursor) GN=At3g26840 OS=Arabidopsis thaliana (Mouse-ear cress) PE=2 SV=1	Brassica rapa acyltransferase-like protein At3g26840, chloroplastic (LOC103864056), mRNA
BnaA04g10880D	chrA04	9452589	9455789	9422509	Acyltransferase-like protein At3g26840, chloroplastic (Precursor) GN=At3g26840 OS=Arabidopsis thaliana (Mouse-ear cress) PE=2 SV=1	Brassica rapa acyltransferase-like protein At3g26840, chloroplastic (LOC103864056), mRNA
BnaA04g10890D	chrA04	9478967	9482926	9422509	MAR-binding filament-like protein 1-1 GN=MFP1-1 OS=Nicotiana tabacum (Common tobacco) PE=2 SV=1	Brassica rapa putative leucine-rich repeat-containing protein DDB_G0290503 (LOC103864058), mRNA
BnaA04g10900D	chrA04	9483249	9486938	9422509	DNA repair endonuclease UVH1 GN=MEE6.22 OS=Arabidopsis thaliana (Mouse-ear cress) PE=1 SV=2	Brassica rapa DNA repair endonuclease UVH1 (LOC103864059), mRNA
BnaA04g10910D	chrA04	9490501	9491946	9422509	Pentatricopeptide repeat-containing protein At5g41170, mitochondrial (Precursor) GN=At5g41170 OS=Arabidopsis thaliana (Mouse-ear cress) PE=2 SV=1	Brassica rapa pentatricopeptide repeat-containing protein At5g41170, mitochondrial (LOC103864061), mRNA
BnaA04g10920D	chrA04	9493699	9495037	9422509	Casein kinase II subunit beta&apos; GN=CKB2 OS=Arabidopsis thaliana (Mouse-ear cress) PE=1 SV=1	Brassica rapa casein kinase II subunit beta'-like (LOC103864062), transcript variant X2, mRNA
BnaA04g10930D	chrA04	9503518	9504245	9422509	--	--
BnaA04g10940D	chrA04	9512408	9513357	9422509	Putative serine/threonine-protein kinase receptor (Precursor) GN=SRK6 OS=Brassica oleracea var. viridis (Flowering kale) PE=2 SV=2	Arabidopsis lyrata subsp. lyrata predicted protein, mRNA
BnaA04g10950D	chrA04	9513435	9514285	9422509	S-locus-specific glycoprotein S13 (Precursor) GN=SLSG OS=Brassica oleracea (Wild cabbage) PE=2 SV=2	Brassica rapa S-locus-specific glycoprotein S13 (LOC103848772), partial mRNA
BnaA04g10960D	chrA04	9515378	9516350	9422509	Putative defensin-like protein 38 (Precursor) GN=At2g24615 OS=Arabidopsis thaliana (Mouse-ear cress) PE=3 SV=1	Arabidopsis thaliana chromosome 2, complete sequence
BnaA04g10970D	chrA04	9518747	9519256	9422509	--	--
BnaA06g18610D	chrA06	10876455	10877412	10959923	50S ribosomal protein L18, chloroplastic GN=rpl18 OS=Cyanidium caldarium PE=3 SV=2	Brassica rapa uncharacterized LOC103873672 (LOC103873672), mRNA
BnaA06g18620D	chrA06	10877526	10879939	10959923	Serine carboxypeptidase-like 48 (Precursor) GN=SCPL48 OS=Arabidopsis thaliana (Mouse-ear cress) PE=2 SV=2	Brassica rapa serine carboxypeptidase-like 48 (LOC103873670), mRNA
BnaA06g18630D	chrA06	10938971	10941230	10959923	Probable xyloglucan endotransglucosylase/hydrolase protein 31 (Precursor) GN=F14D17.60 OS=Arabidopsis thaliana (Mouse-ear cress) PE=2 SV=2	Brassica rapa probable xyloglucan endotransglucosylase/hydrolase protein 31 (LOC103873669), mRNA
BnaA06g18640D	chrA06	10946335	10947262	10959923	--	Brassica rapa uncharacterized LOC103840295 (LOC103840295), transcript variant X3, mRNA
BnaA06g18650D	chrA06	10947380	10948564	10959923	--	Brassica rapa uncharacterized LOC103840295 (LOC103840295), transcript variant X3, mRNA
BnaA06g18660D	chrA06	10948618	10948880	10959923	--	Brassica rapa uncharacterized LOC103840295 (LOC103840295), transcript variant X3, mRNA
BnaA06g18670D	chrA06	10951592	10952418	10959923	SAL1 phosphatase GN=MBM17.8 OS=Arabidopsis thaliana (Mouse-ear cress) PE=1 SV=1	Brassica rapa SAL1 phosphatase-like (LOC103837510), mRNA
BnaA06g18680D	chrA06	10956722	10957846	10959923	--	Brassica rapa subsp. pekinensis clone KBrH028K09, complete sequence
BnaA06g18690D	chrA06	10973989	10974400	10959923	--	--
BnaA06g18700D	chrA06	10979128	10980463	10959923	Cation/H(+) antiporter 12 GN=CHX12 OS=Arabidopsis thaliana (Mouse-ear cress) PE=2 SV=2	Brassica rapa cation/H(+) antiporter 12-like (LOC103873668), mRNA
BnaA06g18710D	chrA06	10980576	10981865	10959923	Cation/H(+) antiporter 10 GN=CHX10 OS=Arabidopsis thaliana (Mouse-ear cress) PE=2 SV=2	Brassica rapa cation/H(+) antiporter 12-like (LOC103873668), mRNA
BnaA06g18720D	chrA06	11005502	11005738	10959923	--	Brassica rapa uncharacterized LOC103873667 (LOC103873667), ncRNA
BnaA06g18730D	chrA06	11009882	11010584	10959923	--	--
BnaA06g18740D	chrA06	11011580	11012436	10959923	Pre-mRNA-splicing factor 38 GN=PRP38 OS=Arabidopsis thaliana (Mouse-ear cress) PE=1 SV=1	Brassica rapa uncharacterized LOC103830606 (LOC103830606), transcript variant X6, ncRNA
BnaA06g18750D	chrA06	11012597	11013478	10959923	--	Brassica rapa subsp. pekinensis clone KBrS015K01, complete sequence
BnaA06g18760D	chrA06	11015084	11015882	10959923	--	Brassica rapa uncharacterized LOC103873666 (LOC103873666), transcript variant X1, mRNA
BnaA06g18770D	chrA06	11024612	11027550	10959923	Histone deacetylase 9 GN=HDA9 OS=Arabidopsis thaliana (Mouse-ear cress) PE=2 SV=1	Brassica rapa histone deacetylase 9 (LOC103873661), mRNA
BnaA06g18780D	chrA06	11032874	11034304	10959923	--	Brassica rapa low molecular weight phosphotyrosine protein phosphatase (LOC103873660), mRNA
BnaA06g18790D	chrA06	11050736	11050984	10959923	Uncharacterized protein At1g65710 {ECO:0000305} OS=Arabidopsis thaliana (Mouse-ear cress) PE=2 SV=1	Brassica rapa protein SON-like (LOC103839740), mRNA
BnaA06g18800D	chrA06	11054851	11055493	10959923	Serine/threonine-protein kinase D6PKL2 GN=MCA23.7 OS=Arabidopsis thaliana (Mouse-ear cress) PE=1 SV=1	Brassica rapa protein kinase G11A (LOC103873659), mRNA
BnaA06g18810D	chrA06	11055629	11058417	10959923	Serine/threonine-protein kinase D6PK GN=MYN21.2 OS=Arabidopsis thaliana (Mouse-ear cress) PE=1 SV=1	Brassica rapa protein kinase G11A (LOC103873659), mRNA
BnaA06g25380D	chrA06	17545532	17547611	17634684	Cytochrome P450 84A1 GN=F23E13.110 OS=Arabidopsis thaliana (Mouse-ear cress) PE=1 SV=1	Brassica rapa cytochrome P450 84A1-like (LOC103874087), mRNA
BnaA06g25390D	chrA06	17559799	17560709	17634684	Peptidyl-prolyl cis-trans isomerase Pin1 GN=PIN1 OS=Arabidopsis thaliana (Mouse-ear cress) PE=1 SV=1	Brassica rapa peptidyl-prolyl cis-trans isomerase Pin1 (LOC103874088), mRNA
BnaA06g25400D	chrA06	17563941	17564772	17634684	60S ribosomal protein L8-1 GN=T27K22.11 OS=Arabidopsis thaliana (Mouse-ear cress) PE=1 SV=2	Brassica rapa 60S ribosomal protein L8-1-like (LOC103874169), mRNA
BnaA06g25410D	chrA06	17564880	17565016	17634684	--	Brassica rapa 60S ribosomal protein L8-1 (LOC103828437), mRNA
BnaA06g25420D	chrA06	17567216	17573579	17634684	--	Brassica rapa uncharacterized LOC103837685 (LOC103837685), mRNA
BnaA06g25430D	chrA06	17585231	17586867	17634684	Protein PLASTID MOVEMENT IMPAIRED 15 GN=PMI15 OS=Arabidopsis thaliana (Mouse-ear cress) PE=2 SV=3	Brassica rapa tropomyosin alpha-1 chain-like (LOC103874092), mRNA
BnaA06g25440D	chrA06	17587201	17589555	17634684	SEC1 family transport protein SLY1 GN=SLY1 OS=Arabidopsis thaliana (Mouse-ear cress) PE=1 SV=1	Brassica rapa subsp. pekinensis clone KBrB024N11, complete sequence
BnaA06g25450D	chrA06	17611881	17613553	17634684	Protein WUSCHEL GN=T27K22.18 OS=Arabidopsis thaliana (Mouse-ear cress) PE=1 SV=2	Brassica rapa protein WUSCHEL-like (LOC103874095), mRNA
BnaA06g25460D	chrA06	17613707	17617659	17634684	Protein WUSCHEL GN=T27K22.18 OS=Arabidopsis thaliana (Mouse-ear cress) PE=1 SV=2	Brassica rapa protein WUSCHEL-like (LOC103874095), mRNA
BnaA06g25470D	chrA06	17627620	17638887	17634684	--	Brassica rapa transformation/transcription domain-associated protein-like (LOC103874096), mRNA
BnaA06g25480D	chrA06	17639560	17643932	17634684	Serine/threonine-protein kinase TOR GN=TOR OS=Arabidopsis thaliana (Mouse-ear cress) PE=1 SV=1	Brassica rapa transformation/transcription domain-associated protein-like (LOC103874096), mRNA
BnaA06g25490D	chrA06	17649213	17651961	17634684	Calcium-dependent protein kinase 16 GN=CPK16 OS=Arabidopsis thaliana (Mouse-ear cress) PE=3 SV=1	Brassica rapa calcium-dependent protein kinase 16 (LOC103874097), mRNA
BnaA06g25500D	chrA06	17653610	17654056	17634684	Peroxisomal 2,4-dienoyl-CoA reductase GN=At3g12800 OS=Arabidopsis thaliana (Mouse-ear cress) PE=2 SV=1	Brassica rapa subsp. pekinensis clone KBrH004A02, complete sequence
BnaA06g25510D	chrA06	17654211	17655694	17634684	Rhodanese-like domain-containing protein 17 GN=STR17 OS=Arabidopsis thaliana (Mouse-ear cress) PE=2 SV=1	Brassica rapa rhodanese-like domain-containing protein 17 (LOC103849564), mRNA
BnaA06g25520D	chrA06	17666105	17666584	17634684	Chaperone protein dnaJ 11, chloroplastic (Precursor) GN=T19K4.170 OS=Arabidopsis thaliana (Mouse-ear cress) PE=1 SV=2	Brassica rapa subsp. pekinensis clone KBrH004A02, complete sequence
BnaA06g25530D	chrA06	17668198	17669114	17634684	Rhodanese-like domain-containing protein 17 GN=STR17 OS=Arabidopsis thaliana (Mouse-ear cress) PE=2 SV=1	Brassica rapa rhodanese-like domain-containing protein 17 (LOC103849564), mRNA
BnaA06g25540D	chrA06	17669173	17670116	17634684	3-oxoacyl-[acyl-carrier-protein] reductase, chloroplastic (Precursor) GN=CLKR27 OS=Cuphea lanceolata (Cigar flower) PE=2 SV=1	Brassica rapa 3-oxoacyl-[acyl-carrier-protein] reductase 4-like (LOC103849565), mRNA
BnaA06g25550D	chrA06	17672090	17674087	17634684	--	Brassica rapa uncharacterized LOC103849563 (LOC103849563), mRNA
BnaA06g25560D	chrA06	17677671	17680094	17634684	Rac-like GTP-binding protein ARAC1 (Precursor) GN=T17A5.14 OS=Arabidopsis thaliana (Mouse-ear cress) PE=2 SV=1	Brassica rapa rac-like GTP-binding protein ARAC1 (LOC103849562), mRNA
BnaA06g25570D	chrA06	17690362	17693179	17634684	Uncharacterized protein At4g18490 GN=At4g18490 OS=Arabidopsis thaliana (Mouse-ear cress) PE=2 SV=3	Brassica rapa subsp. pekinensis clone KBrH004A02, complete sequence
BnaA06g25580D	chrA06	17704751	17707907	17634684	Aspartic proteinase-like protein 1 (Precursor) GN=At5g10080 OS=Arabidopsis thaliana (Mouse-ear cress) PE=1 SV=1	Brassica rapa aspartic proteinase-like protein 1 (LOC103874100), mRNA
BnaA06g25590D	chrA06	17713403	17715056	17634684	NEP1-interacting protein 2 GN=T17A5.9 OS=Arabidopsis thaliana (Mouse-ear cress) PE=1 SV=1	Brassica rapa NEP1-interacting protein 2-like (LOC103874102), mRNA
BnaA06g25600D	chrA06	17715702	17720328	17634684	F-box/LRR-repeat protein At3g58940 GN=At3g58940 OS=Arabidopsis thaliana (Mouse-ear cress) PE=2 SV=1	Brassica rapa F-box/LRR-repeat protein At3g58930-like (LOC103874103), transcript variant X2, mRNA
BnaA06g25610D	chrA06	17724844	17726956	17634684	F-box/LRR-repeat protein At3g58940 GN=At3g58940 OS=Arabidopsis thaliana (Mouse-ear cress) PE=2 SV=1	Brassica rapa F-box/LRR-repeat protein At3g58930-like (LOC103874103), transcript variant X3, mRNA
BnaA06g27130D	chrA06	18627846	18629554	18721845	--	Brassica rapa uncharacterized LOC103874331 (LOC103874331), mRNA
BnaA06g27140D	chrA06	18636393	18638096	18721845	UPF0235 protein At5g63440 GN=At5g63440 OS=Arabidopsis thaliana (Mouse-ear cress) PE=1 SV=1	Brassica rapa uncharacterized LOC103874335 (LOC103874335), ncRNA
BnaA06g27150D	chrA06	18639149	18639434	18721845	--	Brassica rapa protein ROOT PRIMORDIUM DEFECTIVE 1 (LOC103837441), transcript variant X2, mRNA
BnaA06g27160D	chrA06	18648629	18651050	18721845	Heat stress transcription factor A-1a OS=Arabidopsis thaliana (Mouse-ear cress) PE=1 SV=2	Brassica rapa uncharacterized LOC103874338 (LOC103874338), mRNA
BnaA06g27170D	chrA06	18651476	18652275	18721845	Cytochrome P450 71A14 GN=CYP71A14 OS=Arabidopsis thaliana (Mouse-ear cress) PE=2 SV=1	Brassica rapa cytochrome P450 71A14-like (LOC103874339), transcript variant X2, mRNA
BnaA06g27180D	chrA06	18653764	18657279	18721845	Cytochrome P450 71A18 GN=CYP71A18 OS=Arabidopsis thaliana (Mouse-ear cress) PE=2 SV=2	Brassica rapa cytochrome P450 71A14-like (LOC103874339), transcript variant X2, mRNA
BnaA06g27190D	chrA06	18660999	18662702	18721845	--	Brassica rapa zinc finger with UFM1-specific peptidase domain protein (LOC103874340), mRNA
BnaA06g27200D	chrA06	18662841	18677048	18721845	Proline-rich receptor-like protein kinase PERK8 GN=PERK8 OS=Arabidopsis thaliana (Mouse-ear cress) PE=1 SV=1	Brassica rapa uncharacterized LOC103874342 (LOC103874342), mRNA
BnaA06g27210D	chrA06	18679942	18698644	18721845	--	Brassica rapa uncharacterized LOC103874343 (LOC103874343), transcript variant X3, mRNA
BnaA06g27220D	chrA06	18701723	18702977	18721845	--	Brassica rapa uncharacterized LOC103874344 (LOC103874344), mRNA
BnaA06g27230D	chrA06	18703765	18705035	18721845	Basic leucine zipper 9 GN=F6A4.10 OS=Arabidopsis thaliana (Mouse-ear cress) PE=1 SV=1	Brassica rapa basic leucine zipper 9 (LOC103874345), transcript variant X1, mRNA
BnaA06g27240D	chrA06	18705329	18710772	18721845	Putative ABC1 protein At2g40090 (Precursor) GN=At2g40090 OS=Arabidopsis thaliana (Mouse-ear cress) PE=2 SV=2	Brassica rapa uncharacterized LOC103874346 (LOC103874346), mRNA
BnaA06g27250D	chrA06	18712229	18714134	18721845	Probable aspartic protease At2g35615 (Precursor) GN=At2g35615 OS=Arabidopsis thaliana (Mouse-ear cress) PE=3 SV=1	Brassica rapa probable aspartic protease At2g35615 (LOC103874347), mRNA
BnaA06g27260D	chrA06	18721505	18724191	18721845	Pentatricopeptide repeat-containing protein At5g24830 GN=At5g24830 OS=Arabidopsis thaliana (Mouse-ear cress) PE=2 SV=1	Brassica rapa pentatricopeptide repeat-containing protein At5g24830 (LOC103874348), transcript variant X2, mRNA
BnaA06g27270D	chrA06	18724390	18725545	18721845	tRNA (guanine-N(7)-)-methyltransferase {ECO:0000255|HAMAP-Rule:MF_03055} GN=At5g24840 OS=Arabidopsis thaliana (Mouse-ear cress) PE=2 SV=1	Brassica rapa tRNA (guanine-N(7)-)-methyltransferase (LOC103874350), mRNA
BnaA06g27280D	chrA06	18725638	18728443	18721845	Cryptochrome DASH, chloroplastic/mitochondrial (Precursor) GN=F6A4.60 OS=Arabidopsis thaliana (Mouse-ear cress) PE=1 SV=2	Brassica rapa cryptochrome DASH, chloroplastic/mitochondrial (LOC103874351), mRNA
BnaA06g27290D	chrA06	18738586	18738918	18721845	Flowering-promoting factor 1 GN=FPF1 OS=Sinapis alba (White mustard) PE=2 SV=1	Brassica rapa flowering-promoting factor 1 (LOC103874352), mRNA
BnaA06g27300D	chrA06	18741674	18744960	18721845	F-box/kelch-repeat protein At4g23580 GN=At4g23580 OS=Arabidopsis thaliana (Mouse-ear cress) PE=2 SV=1	Brassica rapa subsp. pekinensis profilin (PRF5a) gene, promoter region 5' UTR
BnaA06g27310D	chrA06	18745920	18748493	18721845	E3 ubiquitin-protein ligase MBR1 GN=MBR1 OS=Arabidopsis thaliana (Mouse-ear cress) PE=1 SV=1	Brassica rapa E3 ubiquitin-protein ligase MBR1 (LOC103874353), transcript variant X2, mRNA
BnaA06g27320D	chrA06	18753009	18754253	18721845	Methyl-CpG-binding domain-containing protein 10 GN=MBD10 OS=Arabidopsis thaliana (Mouse-ear cress) PE=1 SV=1	Brassica rapa glutamic acid-rich protein (LOC103874354), mRNA
BnaA06g27330D	chrA06	18756118	18757294	18721845	--	Brassica rapa peripheral-type benzodiazepine receptor-associated protein 1 (LOC103874355), mRNA
BnaA06g27340D	chrA06	18761615	18761958	18721845	--	Brassica rapa uncharacterized LOC103845944 (LOC103845944), ncRNA
BnaA06g27350D	chrA06	18768020	18771669	18721845	Cytochrome P450 714A1 GN=F6A4.120 OS=Arabidopsis thaliana (Mouse-ear cress) PE=2 SV=1	Brassica rapa cytochrome P450 714A1 (LOC103874357), mRNA
BnaA06g27360D	chrA06	18793916	18795738	18721845	Zinc finger protein CONSTANS-LIKE 4 GN=COL4 OS=Arabidopsis thaliana (Mouse-ear cress) PE=2 SV=2	Brassica rapa zinc finger protein CONSTANS-LIKE 4 (LOC103874359), mRNA
BnaA06g27370D	chrA06	18795990	18798054	18721845	Probable protein phosphatase 2C 71 GN=At5g24940 OS=Arabidopsis thaliana (Mouse-ear cress) PE=2 SV=1	Brassica rapa probable protein phosphatase 2C 71 (LOC103874362), mRNA
BnaA06g27380D	chrA06	18798454	18802851	18721845	Uncharacterized aarF domain-containing protein kinase At1g79600, chloroplastic (Precursor) GN=At1g79600 OS=Arabidopsis thaliana (Mouse-ear cress) PE=2 SV=1	Brassica rapa uncharacterized aarF domain-containing protein kinase At1g79600, chloroplastic (LOC103874364), mRNA
BnaA06g27390D	chrA06	18805229	18806110	18721845	Protein ENHANCED DISEASE RESISTANCE 2-like GN=EDR2L OS=Arabidopsis thaliana (Mouse-ear cress) PE=2 SV=1	Brassica rapa protein ENHANCED DISEASE RESISTANCE 2-like (LOC103874365), mRNA
BnaA06g27400D	chrA06	18807698	18808182	18721845	--	Brassica rapa uncharacterized LOC103874813 (LOC103874813), mRNA
BnaA06g27410D	chrA06	18808583	18809431	18721845	Protein ENHANCED DISEASE RESISTANCE 2-like GN=EDR2L OS=Arabidopsis thaliana (Mouse-ear cress) PE=2 SV=1	Brassica rapa protein ENHANCED DISEASE RESISTANCE 2-like (LOC103874366), mRNA
BnaA06g27420D	chrA06	18819291	18819602	18721845	--	Brassica rapa subsp. pekinensis clone KBrB084N21, complete sequence
BnaA08g04300D	chrA08	3652555	3656791	3750050	--	Brassica rapa uncharacterized LOC103833117 (LOC103833117), transcript variant X2, mRNA
BnaA08g04310D	chrA08	3664033	3665549	3750050	Signal recognition particle 54 kDa protein 2 GN=SRP54-2 OS=Hordeum vulgare (Barley) PE=2 SV=1	Brassica rapa signal recognition particle 54 kDa protein 2-like (LOC103833119), transcript variant X1, mRNA
BnaA08g04320D	chrA08	3672609	3673101	3750050	Thioredoxin H5 GN=F27F5.21 OS=Arabidopsis thaliana (Mouse-ear cress) PE=1 SV=1	Brassica rapa thioredoxin H5 (LOC103833121), mRNA
BnaA08g04330D	chrA08	3673215	3677482	3750050	Beta-galactosidase 5 (Precursor) GN=BGAL5 OS=Arabidopsis thaliana (Mouse-ear cress) PE=2 SV=1	Brassica rapa beta-galactosidase 5-like (LOC103833120), transcript variant X1, mRNA >gi|685341598|ref|XM_009109214.1| Brassica rapa beta-galactosidase 5-like (LOC103833120), transcript variant X2, mRNA
BnaA08g04340D	chrA08	3685257	3685785	3750050	--	Brassica rapa uncharacterized LOC103832590 (LOC103832590), mRNA
BnaA08g04350D	chrA08	3688744	3705462	3750050	--	Brassica rapa uncharacterized LOC103833122 (LOC103833122), transcript variant X3, mRNA
BnaA08g04360D	chrA08	3705947	3708098	3750050	--	Brassica rapa transmembrane protein 136 (LOC103833123), mRNA
BnaA08g04370D	chrA08	3715069	3720455	3750050	DNA replication licensing factor MCM2 GN=MCM2 OS=Arabidopsis thaliana (Mouse-ear cress) PE=1 SV=1	Brassica rapa DNA replication licensing factor MCM2-like (LOC103833124), transcript variant X1, mRNA
BnaA08g04380D	chrA08	3727125	3729643	3750050	--	Brassica rapa prolyl-tRNA synthetase associated domain-containing protein 1-like (LOC103833125), mRNA
BnaA08g04390D	chrA08	3748847	3750558	3750050	--	Brassica rapa S-47 SP11 gene for S locus protein 11, complete cds
BnaA08g04400D	chrA08	3823048	3824041	3750050	--	Brassica rapa uncharacterized LOC103835127 (LOC103835127), mRNA
BnaA08g04410D	chrA08	3825253	3826904	3750050	--	Brassica rapa uncharacterized LOC103833130 (LOC103833130), transcript variant X2, mRNA
BnaA08g21030D	chrA08	15675196	15675969	15773789	--	Brassica rapa subsp. pekinensis clone KBrB023L08, complete sequence
BnaA08g21040D	chrA08	15677185	15678517	15773789	Auxin response factor 23 OS=Oryza sativa subsp. japonica (Rice) PE=1 SV=2	Brassica rapa auxin response factor 9-like (LOC103835717), mRNA
BnaA08g21050D	chrA08	15685792	15689490	15773789	Phosphatidylinositol 4-phosphate 5-kinase 1 GN=F2E2.1 OS=Arabidopsis thaliana (Mouse-ear cress) PE=1 SV=1	Brassica rapa phosphatidylinositol 4-phosphate 5-kinase 1 (LOC103835719), mRNA
BnaA08g21060D	chrA08	15698149	15698725	15773789	--	Brassica napus transcription factor subunit NF-YB9 (NF-YB9) gene, complete cds
BnaA08g21070D	chrA08	15699329	15699808	15773789	--	--
BnaA08g21080D	chrA08	15703094	15704980	15773789	Phosphatidylinositol 4-phosphate 5-kinase 1 GN=F2E2.1 OS=Arabidopsis thaliana (Mouse-ear cress) PE=1 SV=1	Brassica rapa phosphatidylinositol 4-phosphate 5-kinase 5-like (LOC103835722), mRNA
BnaA08g21090D	chrA08	15722204	15722635	15773789	Sulfate transporter 2.1 GN=SULTR2;1 OS=Arabidopsis thaliana (Mouse-ear cress) PE=2 SV=1	Brassica rapa sulfate transporter 2.1 (LOC103850335), mRNA
BnaA08g21100D	chrA08	15722705	15723021	15773789	Sulfate transporter 2.1 GN=SULTR2;1 OS=Arabidopsis thaliana (Mouse-ear cress) PE=2 SV=1	Brassica rapa subsp. pekinensis clone KBrH004D11, complete sequence
BnaA08g21110D	chrA08	15723089	15723358	15773789	Sulfate transporter 2.1 GN=SULTR2;1 OS=Arabidopsis thaliana (Mouse-ear cress) PE=2 SV=1	Brassica rapa sulfate transporter 2.1-like (LOC103846830), transcript variant X2, mRNA
BnaA08g21120D	chrA08	15731722	15732834	15773789	--	Brassica rapa uncharacterized LOC103851980 (LOC103851980), mRNA
BnaA08g21130D	chrA08	15735318	15736559	15773789	Transmembrane emp24 domain-containing protein p24delta5 (Precursor) GN=At1g21900 OS=Arabidopsis thaliana (Mouse-ear cress) PE=1 SV=1	Brassica rapa transmembrane emp24 domain-containing protein p24delta5 (LOC103835724), mRNA
BnaA08g21140D	chrA08	15737129	15739025	15773789	LysM domain-containing GPI-anchored protein 1 (Precursor) GN=LYM1 OS=Arabidopsis thaliana (Mouse-ear cress) PE=1 SV=1	Brassica rapa lysM domain-containing GPI-anchored protein 1-like (LOC103835725), mRNA
BnaA08g21150D	chrA08	15741879	15743610	15773789	GDP-mannose transporter GONST5 GN=GONST5 OS=Arabidopsis thaliana (Mouse-ear cress) PE=2 SV=1	Brassica rapa GDP-mannose transporter GONST5 (LOC103835727), mRNA
BnaA08g21160D	chrA08	15747619	15748860	15773789	--	Brassica rapa uncharacterized LOC103835728 (LOC103835728), mRNA
BnaA08g21170D	chrA08	15755026	15755375	15773789	Filament-like plant protein 2 GN=FPP2 OS=Arabidopsis thaliana (Mouse-ear cress) PE=1 SV=1	Arabidopsis lyrata subsp. lyrata T26F17.2, mRNA
BnaA08g21180D	chrA08	15755438	15759501	15773789	Protein disulfide isomerase-like 1-1 (Precursor) GN=F8K7.19 OS=Arabidopsis thaliana (Mouse-ear cress) PE=1 SV=1	Brassica rapa protein disulfide isomerase-like 1-1 (LOC103835729), mRNA
BnaA08g21190D	chrA08	15766520	15770331	15773789	Putative F-box/kelch-repeat protein At1g20940 GN=At1g20940 OS=Arabidopsis thaliana (Mouse-ear cress) PE=4 SV=1	Brassica rapa F-box protein At1g20360-like (LOC103835732), mRNA
BnaA08g21200D	chrA08	15770460	15770781	15773789	Putative F-box protein At1g57580 GN=At1g57580 OS=Arabidopsis thaliana (Mouse-ear cress) PE=3 SV=1	Brassica rapa F-box protein At1g20360-like (LOC103836264), mRNA
BnaA08g21210D	chrA08	15771967	15775738	15773789	SWI/SNF complex subunit SWI3C GN=F8K7.13 OS=Arabidopsis thaliana (Mouse-ear cress) PE=1 SV=1	Brassica rapa SWI/SNF complex subunit SWI3C-like (LOC103835734), mRNA
BnaA08g21220D	chrA08	15775882	15778634	15773789	Replication factor C subunit 4 GN=F8K7.11 OS=Arabidopsis thaliana (Mouse-ear cress) PE=2 SV=1	Brassica rapa replication factor C subunit 4-like (LOC103835735), mRNA
BnaA08g21230D	chrA08	15779486	15780831	15773789	--	Brassica rapa keratinocyte-associated protein 2-like (LOC103835736), transcript variant X2, mRNA
BnaA08g21240D	chrA08	15781020	15788485	15773789	Protein translocase subunit SECA2, chloroplastic (Precursor) GN=SECA2 OS=Arabidopsis thaliana (Mouse-ear cress) PE=2 SV=1	Brassica rapa protein translocase subunit SECA2, chloroplastic (LOC103835738), mRNA
BnaA08g21250D	chrA08	15791135	15797285	15773789	Chitin-binding lectin 1 (Precursor) OS=Solanum tuberosum (Potato) PE=1 SV=2	Brassica rapa epidermal growth factor receptor substrate 15-like (LOC103835740), mRNA
BnaA08g21260D	chrA08	15797628	15799164	15773789	--	Brassica rapa uncharacterized LOC103873001 (LOC103873001), mRNA
BnaA08g21270D	chrA08	15801610	15803743	15773789	Serine/threonine-protein kinase CDG1 {ECO:0000305} OS=Arabidopsis thaliana (Mouse-ear cress) PE=1 SV=1	Brassica rapa proline-rich receptor-like protein kinase PERK15 (LOC103835741), mRNA
BnaA08g21280D	chrA08	15803878	15804710	15773789	Inactive protein kinase SELMODRAFT_444075 GN=SELMODRAFT_444075 OS=Selaginella moellendorffii (Spikemoss) PE=2 SV=1	Brassica rapa proline-rich receptor-like protein kinase PERK15 (LOC103835741), mRNA
BnaA08g21290D	chrA08	15805247	15811984	15773789	Zinc finger CCCH domain-containing protein 7 GN=At1g21570 OS=Arabidopsis thaliana (Mouse-ear cress) PE=1 SV=1	Brassica rapa uncharacterized protein At1g21580-like (LOC103835742), transcript variant X1, mRNA
BnaA08g21300D	chrA08	15813995	15814210	15773789	--	--
BnaA08g21310D	chrA08	15818916	15820983	15773789	--	Arabidopsis lyrata subsp. lyrata hypothetical protein, mRNA
BnaA08g21320D	chrA08	15827270	15829676	15773789	Putative UDP-glucuronate:xylan alpha-glucuronosyltransferase 3 GN=T14N5.1 OS=Arabidopsis thaliana (Mouse-ear cress) PE=2 SV=1	Brassica rapa putative UDP-glucuronate:xylan alpha-glucuronosyltransferase 3 (LOC103872986), transcript variant X1, mRNA
BnaA08g21330D	chrA08	15830002	15832300	15773789	Probable glucuronoxylan glucuronosyltransferase F8H GN=F8H OS=Arabidopsis thaliana (Mouse-ear cress) PE=2 SV=1	Brassica rapa probable glucuronosyltransferase GUT1 (LOC103835745), mRNA
BnaA08g21340D	chrA08	15835212	15836787	15773789	Bidirectional sugar transporter SWEET1 GN=SWEET1 OS=Arabidopsis thaliana (Mouse-ear cress) PE=1 SV=1	Brassica rapa bidirectional sugar transporter SWEET1-like (LOC103835747), mRNA
BnaA08g21350D	chrA08	15837332	15839615	15773789	F-box protein SKP2A GN=SKP2A OS=Arabidopsis thaliana (Mouse-ear cress) PE=1 SV=1	Brassica rapa F-box protein SKP2A (LOC103835748), mRNA
BnaA08g21360D	chrA08	15840700	15844155	15773789	2-oxoisovalerate dehydrogenase subunit alpha 1, mitochondrial (Precursor) GN=At1g21400 OS=Arabidopsis thaliana (Mouse-ear cress) PE=2 SV=1	Brassica rapa 2-oxoisovalerate dehydrogenase subunit alpha 1, mitochondrial (LOC103835749), mRNA
BnaA08g21370D	chrA08	15845135	15848121	15773789	UDP-glycosyltransferase 73B5 GN=UGT73B5 OS=Arabidopsis thaliana (Mouse-ear cress) PE=2 SV=1	Brassica rapa UDP-glycosyltransferase 73B5-like (LOC103835751), mRNA
BnaA08g21380D	chrA08	15848300	15848765	15773789	--	Eutrema salsugineum hypothetical protein (EUTSA_v10007405mg) mRNA, complete cds
BnaA08g21390D	chrA08	15849121	15851623	15773789	Wall-associated receptor kinase 5 (Precursor) GN=WAK5 OS=Arabidopsis thaliana (Mouse-ear cress) PE=2 SV=1	Brassica rapa wall-associated receptor kinase 1-like (LOC103835752), mRNA
BnaA08g21400D	chrA08	15855866	15861632	15773789	Wall-associated receptor kinase 1 (Precursor) GN=F16F4.6 OS=Arabidopsis thaliana (Mouse-ear cress) PE=1 SV=2	Brassica rapa wall-associated receptor kinase 1-like (LOC103835753), mRNA
BnaA08g21410D	chrA08	15861701	15864159	15773789	Wall-associated receptor kinase 1 (Precursor) GN=F16F4.6 OS=Arabidopsis thaliana (Mouse-ear cress) PE=1 SV=2	Brassica rapa wall-associated receptor kinase 1-like (LOC103835752), mRNA
BnaA08g21420D	chrA08	15870190	15871608	15773789	--	Brassica rapa uncharacterized LOC103835755 (LOC103835755), mRNA
BnaA08g21430D	chrA08	15873107	15877162	15773789	Translation initiation factor IF-2, chloroplastic GN=infB OS=Rhodomonas salina (Cryptomonas salina) PE=3 SV=1	Brassica rapa eukaryotic translation initiation factor 5B (LOC103835756), mRNA
BnaA09g12490D	chrA09	6620892	6623182	6718215	Putative DNA-binding protein ESCAROLA GN=ESC OS=Arabidopsis thaliana (Mouse-ear cress) PE=2 SV=1	Brassica rapa putative DNA-binding protein ESCAROLA (LOC103838083), mRNA
BnaA09g12500D	chrA09	6624135	6626039	6718215	Xyloglucan galactosyltransferase KATAMARI1 GN=F11A3.8 OS=Arabidopsis thaliana (Mouse-ear cress) PE=1 SV=1	Brassica rapa xyloglucan galactosyltransferase KATAMARI1 homolog (LOC103838082), mRNA
BnaA09g12510D	chrA09	6626881	6629587	6718215	Putative F-box protein At1g31000 GN=At1g31000 OS=Arabidopsis thaliana (Mouse-ear cress) PE=4 SV=1	Brassica rapa putative F-box protein At1g31000 (LOC103838311), mRNA
BnaA09g12520D	chrA09	6636510	6637421	6718215	Protein LURP-one-related 4 GN=At1g63410 OS=Arabidopsis thaliana (Mouse-ear cress) PE=3 SV=1	Brassica rapa protein LURP-one-related 4 (LOC103838081), mRNA
BnaA09g12530D	chrA09	6650580	6651199	6718215	--	Brassica rapa uncharacterized LOC103838080 (LOC103838080), mRNA
BnaA09g12540D	chrA09	6652482	6653220	6718215	ABC transporter I family member 1 GN=F9N12.11 OS=Arabidopsis thaliana (Mouse-ear cress) PE=2 SV=1	Brassica rapa ABC transporter I family member 1 (LOC103838079), mRNA
BnaA09g12550D	chrA09	6654951	6657993	6718215	Probable DEAD-box ATP-dependent RNA helicase 48 GN=RH48 OS=Arabidopsis thaliana (Mouse-ear cress) PE=3 SV=1	Brassica rapa probable DEAD-box ATP-dependent RNA helicase 48 (LOC103838078), mRNA
BnaA09g12560D	chrA09	6659153	6663006	6718215	Nucleolin 2 GN=OSJNBa0058K23.21 OS=Oryza sativa subsp. japonica (Rice) PE=2 SV=2	Brassica rapa uncharacterized LOC103838077 (LOC103838077), mRNA
BnaA09g12570D	chrA09	6663162	6666067	6718215	Probable N-acetyl-gamma-glutamyl-phosphate reductase, chloroplastic (Precursor) GN=At2g19940 OS=Arabidopsis thaliana (Mouse-ear cress) PE=1 SV=2	Brassica rapa probable N-acetyl-gamma-glutamyl-phosphate reductase, chloroplastic (LOC103838075), transcript variant X2, mRNA
BnaA09g12580D	chrA09	6667919	6668173	6718215	CLE14p (Precursor) GN=CLE14 OS=Arabidopsis thaliana (Mouse-ear cress) PE=2 SV=1	Eutrema salsugineum hypothetical protein (EUTSA_v10023782mg) mRNA, complete cds
BnaA09g12590D	chrA09	6671851	6674071	6718215	--	Brassica rapa uncharacterized LOC103838074 (LOC103838074), mRNA
BnaA09g12600D	chrA09	6674562	6675877	6718215	C2 domain-containing protein At1g63220 GN=At1g63220 OS=Arabidopsis thaliana (Mouse-ear cress) PE=1 SV=1	Brassica rapa C2 domain-containing protein At1g63220 (LOC103838073), mRNA
BnaA09g12610D	chrA09	6676990	6678139	6718215	Zinc-metallopeptidase, peroxisomal GN=PXM16 OS=Arabidopsis thaliana (Mouse-ear cress) PE=2 SV=1	Brassica rapa uncharacterized LOC103874684 (LOC103874684), transcript variant X3, ncRNA
BnaA09g12620D	chrA09	6679793	6680436	6718215	--	Brassica rapa putative nuclease HARBI1 (LOC103838072), transcript variant X1, misc_RNA
BnaA09g12630D	chrA09	6689607	6690788	6718215	--	Brassica rapa uncharacterized LOC103838070 (LOC103838070), transcript variant X3, misc_RNA
BnaA09g12640D	chrA09	6693251	6695368	6718215	Probable phenylalanine--tRNA ligase alpha subunit GN=At4g39280 OS=Arabidopsis thaliana (Mouse-ear cress) PE=2 SV=3	Brassica rapa probable phenylalanine--tRNA ligase alpha subunit (LOC103862165), mRNA
BnaA09g12650D	chrA09	6705021	6706778	6718215	Caffeic acid 3-O-methyltransferase GN=COMT1 OS=Prunus dulcis (Almond) PE=2 SV=1	Brassica rapa caffeic acid 3-O-methyltransferase-like (LOC103838067), mRNA
BnaA09g12660D	chrA09	6723177	6725681	6718215	Leucine-rich repeat extensin-like protein 3 (Precursor) GN=LRX3 OS=Arabidopsis thaliana (Mouse-ear cress) PE=1 SV=1	Brassica rapa uncharacterized LOC103838360 (LOC103838360), mRNA
BnaA09g12670D	chrA09	6741631	6743523	6718215	--	Brassica rapa peptidyl-tRNA hydrolase ICT1, mitochondrial (LOC103838361), mRNA
BnaA09g12680D	chrA09	6743701	6746394	6718215	Lysine-specific histone demethylase 1 homolog 1 GN=F23N19.19 OS=Arabidopsis thaliana (Mouse-ear cress) PE=1 SV=1	Brassica rapa lysine-specific histone demethylase 1 homolog 1 (LOC103838362), mRNA
BnaA09g12690D	chrA09	6748989	6749198	6718215	--	--
BnaA09g12700D	chrA09	6749260	6752567	6718215	Aspartate aminotransferase, cytoplasmic isozyme 2 GN=ASP4 OS=Arabidopsis thaliana (Mouse-ear cress) PE=2 SV=2	Brassica rapa aspartate aminotransferase, cytoplasmic isozyme 2 (LOC103838363), mRNA
BnaA09g12710D	chrA09	6753225	6755309	6718215	Protein YLS3 (Precursor) GN=YLS3 OS=Arabidopsis thaliana (Mouse-ear cress) PE=2 SV=1	Brassica rapa protein YLS3 (LOC103838364), transcript variant X2, mRNA
BnaA09g12720D	chrA09	6771804	6773687	6718215	--	Brassica rapa uncharacterized LOC103838366 (LOC103838366), transcript variant X2, mRNA
BnaA09g12730D	chrA09	6778134	6779136	6718215	21 kDa protein (Precursor) OS=Daucus carota (Wild carrot) PE=2 SV=1	Brassica rapa 21 kDa protein (LOC103838367), mRNA
BnaA09g12740D	chrA09	6781654	6782166	6718215	Abscisic acid and environmental stress-inducible protein OS=Medicago sativa subsp. falcata (Sickle medic) PE=2 SV=1	Brassica rapa uncharacterized LOC103833958 (LOC103833958), mRNA
BnaA09g12750D	chrA09	6782302	6782720	6718215	--	Brassica rapa uncharacterized LOC103833958 (LOC103833958), mRNA
BnaA09g12760D	chrA09	6795527	6796141	6718215	21 kDa protein (Precursor) OS=Daucus carota (Wild carrot) PE=2 SV=1	Brassica rapa 21 kDa protein (LOC103838369), mRNA
BnaA09g12770D	chrA09	6802082	6804959	6718215	Elongation factor G, chloroplastic {ECO:0000255|HAMAP-Rule:MF_03063} (Precursor) GN=F23N19.11 OS=Arabidopsis thaliana (Mouse-ear cress) PE=1 SV=1	Brassica rapa elongation factor G, chloroplastic (LOC103838370), mRNA
BnaA09g12780D	chrA09	6805009	6807840	6718215	Hsp70-Hsp90 organizing protein 2 GN=HOP2 OS=Arabidopsis thaliana (Mouse-ear cress) PE=2 SV=1	Brassica rapa hsp70-Hsp90 organizing protein 2 (LOC103838042), transcript variant X2, mRNA
BnaA09g12790D	chrA09	6810637	6812163	6718215	--	Brassica rapa NADH dehydrogenase (ubiquinone) complex I, assembly factor 6 (LOC103838372), mRNA
BnaA09g14530D	chrA09	8363735	8364233	8460525	--	Brassica rapa uncharacterized LOC103838758 (LOC103838758), mRNA
BnaA09g14540D	chrA09	8372673	8373944	8460525	Glutathione S-transferase U15 GN=GSTU15 OS=Arabidopsis thaliana (Mouse-ear cress) PE=2 SV=1	Brassica rapa glutathione S-transferase U15-like (LOC103838590), mRNA
BnaA09g14550D	chrA09	8385935	8386381	8460525	Putative disease resistance protein At1g59780 GN=At1g59780 OS=Arabidopsis thaliana (Mouse-ear cress) PE=3 SV=1	Arabidopsis lyrata isolate Lyr5 resistance candidate RPP8-like protein pseudogene, partial sequence
BnaA09g14560D	chrA09	8386492	8388162	8460525	Probable disease resistance protein At1g59620 GN=At1g59620 OS=Arabidopsis thaliana (Mouse-ear cress) PE=2 SV=3	Camelina sativa probable disease resistance protein At1g59620 (LOC104700788), transcript variant X3, mRNA
BnaA09g14570D	chrA09	8393970	8394392	8460525	Probable disease resistance protein At1g59620 GN=At1g59620 OS=Arabidopsis thaliana (Mouse-ear cress) PE=2 SV=3	Capsella rubella hypothetical protein (CARUB_v10022304mg) mRNA, partial cds
BnaA09g14580D	chrA09	8395548	8400745	8460525	Nuclear pore complex protein NUP98B {ECO:0000303|PubMed:21189294} OS=Arabidopsis thaliana (Mouse-ear cress) PE=1 SV=1	Brassica rapa nuclear pore complex protein Nup98-Nup96-like (LOC103838591), transcript variant X2, mRNA
BnaA09g14590D	chrA09	8402081	8404569	8460525	--	Brassica rapa uncharacterized LOC103838594 (LOC103838594), transcript variant X1, mRNA
BnaA09g14600D	chrA09	8406879	8407911	8460525	L-arabinokinase OS=Arabidopsis thaliana (Mouse-ear cress) PE=1 SV=1	Brassica rapa uncharacterized LOC103833546 (LOC103833546), ncRNA
BnaA09g14610D	chrA09	8415405	8416795	8460525	GDSL esterase/lipase At3g43570 (Precursor) GN=At3g43570 OS=Arabidopsis thaliana (Mouse-ear cress) PE=3 SV=1	Brassica rapa GDSL esterase/lipase At3g43570-like (LOC103838607), transcript variant X3, mRNA
BnaA09g14620D	chrA09	8417448	8419237	8460525	RNA-binding protein 1 GN=F9K23.11 OS=Arabidopsis thaliana (Mouse-ear cress) PE=2 SV=1	Brassica rapa RNA-binding protein 1 (LOC103838609), transcript variant X3, mRNA
BnaA09g14630D	chrA09	8424980	8426185	8460525	--	Brassica rapa uncharacterized LOC103838610 (LOC103838610), transcript variant X1, mRNA
BnaA09g14640D	chrA09	8428664	8429444	8460525	--	Brassica rapa subsp. pekinensis clone KBrB010G10, complete sequence
BnaA09g14650D	chrA09	8433884	8436613	8460525	Squalene epoxidase 1 GN=F9K23.3 OS=Arabidopsis thaliana (Mouse-ear cress) PE=1 SV=1	Brassica rapa squalene epoxidase 1 (LOC103838611), mRNA
BnaA09g14660D	chrA09	8438187	8438717	8460525	--	Brassica rapa uncharacterized LOC103838612 (LOC103838612), mRNA
BnaA09g14670D	chrA09	8439643	8442051	8460525	--	Camelina sativa tip elongation aberrant protein 1-like (LOC104751285), transcript variant X2, mRNA
BnaA09g14680D	chrA09	8454964	8458410	8460525	Probable disease resistance protein RXW24L GN=RXW24L OS=Arabidopsis thaliana (Mouse-ear cress) PE=2 SV=1	Brassica rapa probable disease resistance protein RXW24L (LOC103838615), transcript variant X2, mRNA
BnaA09g14690D	chrA09	8458869	8462392	8460525	Putative Pol polyprotein from transposon element Bs1 OS=Zea mays (Maize) PE=3 SV=1	Brassica rapa uncharacterized LOC103838616 (LOC103838616), transcript variant X2, mRNA
BnaA09g14700D	chrA09	8470168	8474257	8460525	Amino acid permease 1 OS=Arabidopsis thaliana (Mouse-ear cress) PE=1 SV=1	Brassica napus mRNA for amino acid permease 1 (aap1 gene)
BnaA09g14710D	chrA09	8500982	8505358	8460525	--	Brassica rapa protein FAM135B (LOC103838618), transcript variant X2, mRNA
BnaA09g14720D	chrA09	8505457	8506094	8460525	--	Brassica rapa protein FAM135B (LOC103838618), transcript variant X2, mRNA
BnaA09g14730D	chrA09	8538776	8540793	8460525	MATE efflux family protein 5 GN=F3L12.12 OS=Arabidopsis thaliana (Mouse-ear cress) PE=3 SV=1	Brassica rapa MATE efflux family protein 5 (LOC103838619), mRNA
BnaA10g06590D	chrA10	5077543	5077620	5162750	--	Brassica rapa uncharacterized LOC103844804 (LOC103844804), transcript variant X2, mRNA
BnaA10g06600D	chrA10	5077709	5078400	5162750	--	Brassica rapa uncharacterized LOC103844804 (LOC103844804), transcript variant X2, mRNA
BnaA10g06610D	chrA10	5080541	5081401	5162750	--	Brassica rapa uncharacterized LOC103844804 (LOC103844804), transcript variant X2, mRNA
BnaA10g06620D	chrA10	5083435	5086639	5162750	Probable DNA primase large subunit GN=At1g67320 OS=Arabidopsis thaliana (Mouse-ear cress) PE=2 SV=2	Brassica rapa probable DNA primase large subunit (LOC103852392), mRNA
BnaA10g06630D	chrA10	5090049	5091346	5162750	--	Brassica rapa subsp. pekinensis clone KBrB087M20, complete sequence
BnaA10g06640D	chrA10	5094399	5095787	5162750	Arabinogalactan peptide 22 (Precursor) GN=AGP22 OS=Arabidopsis thaliana (Mouse-ear cress) PE=3 SV=1	Brassica rapa arabinogalactan peptide 22 (LOC103844805), mRNA
BnaA10g06650D	chrA10	5096841	5101921	5162750	--	--
BnaA10g06660D	chrA10	5104966	5106979	5162750	Plastid division protein PDV1 GN=PDV1 OS=Arabidopsis thaliana (Mouse-ear cress) PE=1 SV=1	Brassica rapa plastid division protein PDV1-like (LOC103844806), transcript variant X2, mRNA
BnaA10g06670D	chrA10	5152188	5153779	5162750	Ubiquitin-conjugating enzyme E2 10 GN=K19E1.10 OS=Arabidopsis thaliana (Mouse-ear cress) PE=1 SV=1	Brassica rapa ubiquitin-conjugating enzyme E2 10 (LOC103844808), transcript variant X2, mRNA
BnaA10g06680D	chrA10	5161113	5162516	5162750	--	Brassica rapa uncharacterized LOC103844809 (LOC103844809), mRNA
BnaA10g06690D	chrA10	5162608	5165244	5162750	Probable beta-1,3-galactosyltransferase 11 GN=B3GALT11 OS=Arabidopsis thaliana (Mouse-ear cress) PE=2 SV=1	Brassica rapa probable beta-1,3-galactosyltransferase 11 (LOC103844810), transcript variant X1, mRNA
BnaA10g06700D	chrA10	5167994	5171891	5162750	--	Brassica rapa ATP-dependent Clp protease ATP-binding subunit clpX-like, mitochondrial (LOC103844812), mRNA
BnaA10g06710D	chrA10	5172031	5173593	5162750	Pectinesterase 61 GN=K19E1.17 OS=Arabidopsis thaliana (Mouse-ear cress) PE=2 SV=1	Brassica rapa probable pectinesterase/pectinesterase inhibitor 61 (LOC103844813), mRNA
BnaA10g06720D	chrA10	5173692	5173995	5162750	Pectinesterase 61 GN=K19E1.17 OS=Arabidopsis thaliana (Mouse-ear cress) PE=2 SV=1	Brassica rapa probable pectinesterase/pectinesterase inhibitor 61 (LOC103844813), mRNA
BnaA10g06730D	chrA10	5205355	5207016	5162750	O-acyltransferase WSD1 GN=WSD1 OS=Arabidopsis thaliana (Mouse-ear cress) PE=2 SV=1	Brassica rapa O-acyltransferase WSD1 (LOC103844815), mRNA
BnaA10g11310D	chrA10	9558044	9559852	9658437	Oxysterol-binding protein-related protein 4C GN=ORP4C OS=Arabidopsis thaliana (Mouse-ear cress) PE=2 SV=1	Brassica rapa oxysterol-binding protein-related protein 4C (LOC103845164), mRNA
BnaA10g11320D	chrA10	9560040	9562934	9658437	Pentatricopeptide repeat-containing protein At5g57250, mitochondrial (Precursor) GN=At5g57250 OS=Arabidopsis thaliana (Mouse-ear cress) PE=2 SV=2	Brassica rapa pentatricopeptide repeat-containing protein At5g57250, mitochondrial (LOC103845163), mRNA
BnaA10g11330D	chrA10	9563435	9566660	9658437	--	Brassica rapa uncharacterized LOC103845165 (LOC103845165), mRNA
BnaA10g11340D	chrA10	9567729	9569044	9658437	B3 domain-containing protein REM20 GN=REM20 OS=Arabidopsis thaliana (Mouse-ear cress) PE=2 SV=1	Brassica rapa B3 domain-containing protein REM20-like (LOC103829925), mRNA
BnaA10g11350D	chrA10	9570092	9570893	9658437	60S acidic ribosomal protein P3-2 GN=RPP3B OS=Arabidopsis thaliana (Mouse-ear cress) PE=2 SV=1	Brassica rapa 60S acidic ribosomal protein P3-2 (LOC103845166), mRNA
BnaA10g11360D	chrA10	9571114	9573345	9658437	2-methoxy-6-polyprenyl-1,4-benzoquinol methylase, mitochondrial (Precursor) GN=COQ5 OS=Arabidopsis thaliana (Mouse-ear cress) PE=2 SV=1	Brassica rapa 2-methoxy-6-polyprenyl-1,4-benzoquinol methylase, mitochondrial (LOC103845167), transcript variant X2, mRNA
BnaA10g11370D	chrA10	9574223	9579983	9658437	Villin-5 {ECO:0000303|PubMed:20807879} OS=Arabidopsis thaliana (Mouse-ear cress) PE=2 SV=1	Brassica rapa villin-4-like (LOC103845171), mRNA
BnaA10g11380D	chrA10	9581579	9584423	9658437	Putative glucose-6-phosphate 1-epimerase OS=Cenchrus ciliaris (Buffelgrass) PE=2 SV=1	Brassica rapa putative glucose-6-phosphate 1-epimerase (LOC103845172), transcript variant X3, misc_RNA
BnaA10g11390D	chrA10	9594293	9595657	9658437	--	Brassica rapa uncharacterized LOC103845173 (LOC103845173), misc_RNA
BnaA10g11400D	chrA10	9597599	9598720	9658437	--	Brassica rapa subsp. pekinensis clone KBrH013B13, complete sequence
BnaA10g11410D	chrA10	9601406	9603110	9658437	--	Brassica rapa uncharacterized LOC103845175 (LOC103845175), transcript variant X2, mRNA
BnaA10g11420D	chrA10	9604358	9610821	9658437	ATPase 3, plasma membrane-type GN=AHA3 OS=Arabidopsis thaliana (Mouse-ear cress) PE=1 SV=2	Brassica rapa ATPase 3, plasma membrane-type (LOC103845176), mRNA
BnaA10g11430D	chrA10	9615940	9617045	9658437	Splicing factor U2af large subunit A GN=U2AF65A OS=Oryza sativa subsp. japonica (Rice) PE=2 SV=2	Brassica rapa subsp. pekinensis clone KBrH013B13, complete sequence
BnaA10g11440D	chrA10	9617984	9622360	9658437	--	Brassica rapa uncharacterized LOC103846143 (LOC103846143), partial mRNA
BnaA10g11450D	chrA10	9640866	9641789	9658437	Auxin-responsive protein IAA33 GN=IAA33 OS=Arabidopsis thaliana (Mouse-ear cress) PE=2 SV=1	Brassica rapa subsp. pekinensis clone KBrH013B13, complete sequence
BnaA10g11460D	chrA10	9642129	9644063	9658437	(DL)-glycerol-3-phosphatase 2 OS=Arabidopsis thaliana (Mouse-ear cress) PE=1 SV=1	Brassica rapa (DL)-glycerol-3-phosphatase 2 (LOC103845181), mRNA
BnaA10g11470D	chrA10	9644378	9646309	9658437	Proline-rich receptor-like protein kinase PERK10 GN=PERK10 OS=Arabidopsis thaliana (Mouse-ear cress) PE=2 SV=2	Brassica rapa uncharacterized LOC103845183 (LOC103845183), mRNA
BnaA10g11480D	chrA10	9649437	9650978	9658437	Proline-rich receptor-like protein kinase PERK1 GN=PERK1 OS=Arabidopsis thaliana (Mouse-ear cress) PE=2 SV=1	Brassica rapa probable mitochondrial chaperone BCS1-B (LOC103845184), mRNA
BnaA10g11490D	chrA10	9652136	9652726	9658437	Mitochondrial outer membrane protein porin 4 GN=VDAC4 OS=Arabidopsis thaliana (Mouse-ear cress) PE=1 SV=1	Brassica rapa subsp. pekinensis clone KBrH013B13, complete sequence
BnaA10g11500D	chrA10	9656813	9657931	9658437	Xyloglucan endotransglucosylase/hydrolase protein 22 (Precursor) GN=MUA2.13 OS=Arabidopsis thaliana (Mouse-ear cress) PE=1 SV=1	Brassica rapa xyloglucan endotransglucosylase/hydrolase protein 22 (LOC103845191), mRNA
BnaA10g11510D	chrA10	9658949	9662462	9658437	--	Brassica rapa uncharacterized LOC103845193 (LOC103845193), mRNA
BnaA10g11520D	chrA10	9662925	9667193	9658437	7,8-diamino-pelargonic acid aminotransferase (Precursor) GN=At5g57590/At5g57600 OS=Arabidopsis thaliana (Mouse-ear cress) PE=1 SV=1	Brassica rapa bifunctional dethiobiotin synthetase/7,8-diamino-pelargonic acid aminotransferase, mitochondrial (LOC103845194), mRNA
BnaA10g11530D	chrA10	9677650	9682420	9658437	Putative terpenoid synthase 16 GN=TPS16 OS=Arabidopsis thaliana (Mouse-ear cress) PE=3 SV=1	Brassica rapa putative terpenoid synthase 16 (LOC103845195), mRNA
BnaA10g11540D	chrA10	9686028	9687675	9658437	E3 ubiquitin-protein ligase SIS3 (Precursor) GN=SIS3 OS=Arabidopsis thaliana (Mouse-ear cress) PE=2 SV=2	Brassica rapa uncharacterized LOC103875383 (LOC103875383), transcript variant X8, ncRNA
BnaA10g11550D	chrA10	9687743	9689394	9658437	--	Brassica rapa uncharacterized LOC103875383 (LOC103875383), transcript variant X7, ncRNA
BnaA10g11560D	chrA10	9693325	9694092	9658437	tRNA-splicing endonuclease subunit Sen2-2 GN=SEN2 OS=Arabidopsis thaliana (Mouse-ear cress) PE=2 SV=1	Brassica rapa tRNA-splicing endonuclease subunit Sen2-2-like (LOC103845434), transcript variant X1, mRNA
BnaA10g11570D	chrA10	9694955	9696508	9658437	CBL-interacting serine/threonine-protein kinase 21 GN=MUA2.22 OS=Arabidopsis thaliana (Mouse-ear cress) PE=1 SV=1	Brassica rapa CBL-interacting serine/threonine-protein kinase 21 (LOC103845196), mRNA
BnaA10g11580D	chrA10	9704130	9704756	9658437	--	Brassica rapa uncharacterized LOC103845198 (LOC103845198), mRNA
BnaA10g11590D	chrA10	9706073	9709346	9658437	Xylose isomerase GN=XYLA OS=Arabidopsis thaliana (Mouse-ear cress) PE=2 SV=2	Brassica rapa xylose isomerase (LOC103845199), transcript variant X2, mRNA
BnaA10g11600D	chrA10	9730460	9732049	9658437	Zinc finger protein CONSTANS-LIKE 5 GN=COL5 OS=Arabidopsis thaliana (Mouse-ear cress) PE=2 SV=2	Brassica rapa zinc finger protein CONSTANS-LIKE 5 (LOC103845200), mRNA
BnaA10g11610D	chrA10	9736596	9739581	9658437	Probable receptor-like serine/threonine-protein kinase At5g57670 GN=At5g57670 OS=Arabidopsis thaliana (Mouse-ear cress) PE=2 SV=1	Brassica rapa probable receptor-like serine/threonine-protein kinase At5g57670 (LOC103845202), mRNA
BnaC02g16920D	chrC02	12332690	12335181	12430774	Probable serine/threonine-protein kinase At1g18390 (Precursor) GN=At1g18390 OS=Arabidopsis thaliana (Mouse-ear cress) PE=2 SV=2	Brassica rapa probable serine/threonine-protein kinase At1g18390 (LOC103852341), transcript variant X4, mRNA
BnaC02g16930D	chrC02	12335590	12341732	12430774	Mediator of RNA polymerase II transcription subunit 25 GN=F2J7.4 OS=Arabidopsis thaliana (Mouse-ear cress) PE=1 SV=1	Brassica rapa uncharacterized LOC103831475 (LOC103831475), mRNA
BnaC02g16940D	chrC02	12342536	12344378	12430774	Probable receptor-like protein kinase At1g67000 (Precursor) GN=At1g67000 OS=Arabidopsis thaliana (Mouse-ear cress) PE=2 SV=2	Brassica rapa probable serine/threonine-protein kinase At1g18390 (LOC103852341), transcript variant X2, mRNA
BnaC02g16950D	chrC02	12350105	12350914	12430774	--	--
BnaC02g16960D	chrC02	12353161	12355821	12430774	--	Brassica rapa uncharacterized LOC103852340 (LOC103852340), mRNA
BnaC02g16970D	chrC02	12366513	12366809	12430774	Probable non-specific lipid-transfer protein AKCS9 (Precursor) OS=Vigna unguiculata (Cowpea) PE=2 SV=1	Brassica rapa non-specific lipid-transfer protein 2-like (LOC103852339), mRNA
BnaC02g16980D	chrC02	12368891	12370154	12430774	Organic cation/carnitine transporter 5 GN=T8K14.17 OS=Arabidopsis thaliana (Mouse-ear cress) PE=2 SV=1	Eutrema salsugineum hypothetical protein (EUTSA_v10018417mg) mRNA, complete cds
BnaC02g16990D	chrC02	12370294	12370419	12430774	Organic cation/carnitine transporter 5 GN=T8K14.17 OS=Arabidopsis thaliana (Mouse-ear cress) PE=2 SV=1	Arabidopsis lyrata subsp. lyrata hypothetical protein, mRNA
BnaC02g17000D	chrC02	12371353	12371862	12430774	Anther-specific proline-rich protein APG (Precursor) GN=APG OS=Arabidopsis thaliana (Mouse-ear cress) PE=2 SV=2	Brassica rapa glycine-rich cell wall structural protein 1-like (LOC103852333), mRNA
BnaC02g17010D	chrC02	12373369	12375086	12430774	Protein kinase 2B, chloroplastic (Precursor) GN=APK2B OS=Arabidopsis thaliana (Mouse-ear cress) PE=2 SV=1	Brassica rapa protein kinase 2B, chloroplastic (LOC103830697), transcript variant X1, mRNA
BnaC02g17020D	chrC02	12394470	12396487	12430774	Probable histone chaperone ASF1A GN=F4N21.13 OS=Arabidopsis thaliana (Mouse-ear cress) PE=2 SV=1	Brassica rapa probable histone chaperone ASF1A (LOC103852330), mRNA
BnaC02g17030D	chrC02	12415411	12416317	12430774	--	--
BnaC02g17040D	chrC02	12418415	12420007	12430774	Receptor-like protein kinase At5g59670 (Precursor) GN=At5g59670 OS=Arabidopsis thaliana (Mouse-ear cress) PE=1 SV=1	Brassica rapa receptor-like protein kinase At5g59670 (LOC103851563), mRNA
BnaC02g17050D	chrC02	12422200	12423254	12430774	Glycerophosphodiester phosphodiesterase GDPDL3 {ECO:0000305} (Precursor) GN=F10M23.30 OS=Arabidopsis thaliana (Mouse-ear cress) PE=1 SV=3	Brassica rapa probable glycerophosphoryl diester phosphodiesterase 2 (LOC103852358), mRNA
BnaC02g17060D	chrC02	12438221	12440289	12430774	Probable receptor-like protein kinase At1g67000 (Precursor) GN=At1g67000 OS=Arabidopsis thaliana (Mouse-ear cress) PE=2 SV=2	Brassica rapa probable receptor-like protein kinase At1g67000 (LOC103852359), mRNA
BnaC02g17070D	chrC02	12441419	12442141	12430774	--	Brassica rapa uncharacterized LOC103852361 (LOC103852361), mRNA
BnaC02g17080D	chrC02	12442302	12445101	12430774	--	Brassica rapa uncharacterized LOC103852360 (LOC103852360), mRNA
BnaC02g17090D	chrC02	12462923	12463153	12430774	--	Brassica rapa uncharacterized LOC103833223 (LOC103833223), mRNA
BnaC02g17100D	chrC02	12463320	12463642	12430774	--	Brassica rapa uncharacterized LOC103833223 (LOC103833223), mRNA
BnaC02g17110D	chrC02	12479763	12481802	12430774	--	Brassica rapa uncharacterized LOC103852363 (LOC103852363), mRNA
BnaC02g17120D	chrC02	12507734	12510050	12430774	--	Brassica rapa uncharacterized LOC103852365 (LOC103852365), mRNA
BnaC02g19300D	chrC02	15614674	15615587	15705371	Alpha-humulene/(-)-(E)-beta-caryophyllene synthase GN=MZF18.16 OS=Arabidopsis thaliana (Mouse-ear cress) PE=1 SV=2	Brassica rapa alpha-humulene/(-)-(E)-beta-caryophyllene synthase-like (LOC103849526), transcript variant X2, mRNA
BnaC02g19310D	chrC02	15618246	15618785	15705371	Putative defensin-like protein 184 (Precursor) GN=LCR18 OS=Arabidopsis thaliana (Mouse-ear cress) PE=3 SV=1	Brassica rapa uncharacterized LOC103852590 (LOC103852590), ncRNA
BnaC02g19320D	chrC02	15621338	15623476	15705371	Carbamoyl-phosphate synthase small chain, chloroplastic (Precursor) GN=MGF10.15 OS=Arabidopsis thaliana (Mouse-ear cress) PE=1 SV=1	Brassica rapa carbamoyl-phosphate synthase small chain, chloroplastic (LOC103852593), mRNA
BnaC02g19330D	chrC02	15635506	15637277	15705371	Myb family transcription factor APL GN=APL OS=Arabidopsis thaliana (Mouse-ear cress) PE=2 SV=2	Brassica rapa protein PHR1-LIKE 1-like (LOC103852594), mRNA
BnaC02g19340D	chrC02	15646066	15646794	15705371	CLE45p (Precursor) GN=CLE45 OS=Arabidopsis thaliana (Mouse-ear cress) PE=2 SV=1	Brassica rapa CLAVATA3/ESR (CLE)-related protein 45-like (LOC103852595), mRNA
BnaC02g19350D	chrC02	15661895	15662662	15705371	Zinc-finger homeodomain protein 11 GN=F24J1.29 OS=Arabidopsis thaliana (Mouse-ear cress) PE=1 SV=1	Brassica rapa zinc-finger homeodomain protein 11-like (LOC103852596), mRNA
BnaC02g19360D	chrC02	15671549	15672868	15705371	Agamous-like MADS-box protein AGL62 GN=AGL62 OS=Arabidopsis thaliana (Mouse-ear cress) PE=1 SV=1	Brassica rapa agamous-like MADS-box protein AGL62 (LOC103851501), transcript variant X1, mRNA
BnaC02g19370D	chrC02	15708915	15710662	15705371	--	Brassica rapa subsp. pekinensis chromosome Cytogenetic chromosome 1 clone KBrH001H24, complete sequence
BnaC02g19380D	chrC02	15711400	15713519	15705371	--	Brassica rapa uncharacterized LOC103852597 (LOC103852597), transcript variant X1, mRNA
BnaC02g19390D	chrC02	15714234	15715156	15705371	Outer envelope pore protein 16-3, chloroplastic/mitochondrial GN=T24P15.12 OS=Arabidopsis thaliana (Mouse-ear cress) PE=1 SV=1	Arabidopsis thaliana outer envelope pore protein 16-3 mRNA, complete cds
BnaC02g19400D	chrC02	15729809	15731237	15705371	MATH domain and coiled-coil domain-containing protein At3g58250 GN=At3g58250 OS=Arabidopsis thaliana (Mouse-ear cress) PE=3 SV=2	Brassica rapa MATH domain-containing protein At5g43560-like (LOC103852604), mRNA
BnaC02g19410D	chrC02	15752723	15753554	15705371	--	Brassica rapa exocyst complex component EXO70A1 (LOC103832635), mRNA
BnaC02g19420D	chrC02	15753710	15753967	15705371	--	Brassica rapa exocyst complex component EXO70A1 (LOC103832635), mRNA
BnaC02g19430D	chrC02	15754064	15755248	15705371	Exocyst complex component EXO70B1 GN=EXO70B1 OS=Arabidopsis thaliana (Mouse-ear cress) PE=1 SV=1	Brassica rapa exocyst complex component EXO70A1 (LOC103832635), mRNA
BnaC02g19440D	chrC02	15758776	15765357	15705371	MATH domain-containing protein At5g43560 GN=At5g43560 OS=Arabidopsis thaliana (Mouse-ear cress) PE=1 SV=1	Brassica rapa ubiquitin carboxyl-terminal hydrolase 12 (LOC103852600), transcript variant X2, mRNA
BnaC02g20420D	chrC02	16855626	16859767	16911048	--	Brassica rapa uncharacterized LOC103854085 (LOC103854085), mRNA
BnaC02g20430D	chrC02	16880897	16884152	16911048	Auxin efflux carrier component 3 GN=PIN3 OS=Arabidopsis thaliana (Mouse-ear cress) PE=1 SV=1	Brassica juncea pin1 gene, 5'UTR
BnaC02g20440D	chrC02	16898517	16903712	16911048	--	Brassica rapa subsp. pekinensis clone KBrB002E24, complete sequence
BnaC02g20450D	chrC02	16928116	16933342	16911048	Leucine-rich repeat extensin-like protein 1 (Precursor) GN=LRX1 OS=Arabidopsis thaliana (Mouse-ear cress) PE=1 SV=1	Brassica rapa leucine-rich repeat extensin-like protein 6 (LOC103831629), mRNA
BnaC02g20460D	chrC02	16936562	16937709	16911048	Chaperone protein dnaJ 6 GN=MOJ9.8 OS=Arabidopsis thaliana (Mouse-ear cress) PE=2 SV=1	Brassica rapa chaperone protein dnaJ 6-like (LOC103852694), mRNA
BnaC02g21440D	chrC02	18352055	18355703	18429273	Lipoxygenase 4, chloroplastic (Precursor) OS=Arabidopsis thaliana (Mouse-ear cress) PE=2 SV=1	Brassica rapa lipoxygenase 4, chloroplastic (LOC103852787), mRNA
BnaC02g21450D	chrC02	18356993	18358947	18429273	Putative receptor-like protein kinase At1g72540 GN=At1g72540 OS=Arabidopsis thaliana (Mouse-ear cress) PE=2 SV=1	Brassica rapa putative receptor-like protein kinase At1g72540 (LOC103852788), mRNA
BnaC02g21460D	chrC02	18384959	18387521	18429273	Exportin-T GN=PSD OS=Arabidopsis thaliana (Mouse-ear cress) PE=2 SV=1	Arabidopsis lyrata subsp. lyrata hypothetical protein, mRNA
BnaC02g21470D	chrC02	18399618	18403258	18429273	TSK-associating protein 1 (Precursor) GN=TSA1 OS=Arabidopsis thaliana (Mouse-ear cress) PE=1 SV=1	Brassica rapa myosin-J heavy chain (LOC103868504), transcript variant X3, mRNA
BnaC02g21480D	chrC02	18410374	18413632	18429273	AP2-like ethylene-responsive transcription factor AIL1 GN=AIL1 OS=Arabidopsis thaliana (Mouse-ear cress) PE=2 SV=1	Brassica rapa AP2-like ethylene-responsive transcription factor AIL1 (LOC103852792), mRNA
BnaC02g21490D	chrC02	18425069	18426951	18429273	Germin-like protein subfamily 3 member 1 (Precursor) GN=F28P22.20 OS=Arabidopsis thaliana (Mouse-ear cress) PE=1 SV=1	Brassica rapa subsp. pekinensis clone KBrH011C10, complete sequence
BnaC02g21500D	chrC02	18446954	18454301	18429273	Protein ELF4-LIKE 2 GN=F28P22.18 OS=Arabidopsis thaliana (Mouse-ear cress) PE=2 SV=1	Brassica rapa U3 small nucleolar RNA-associated protein 14-like (LOC103868214), transcript variant X2, mRNA
BnaC02g21510D	chrC02	18455226	18456519	18429273	--	Camelina sativa uncharacterized protein At2g34460, chloroplastic-like (LOC104712869), transcript variant X2, mRNA
BnaC02g21520D	chrC02	18523376	18523606	18429273	--	Brassica rapa uncharacterized LOC103853253 (LOC103853253), transcript variant X2, ncRNA
BnaC02g27930D	chrC02	26026343	26026772	26059415	Aquaporin TIP1-3, N-terminally processed GN=TIP1-3 OS=Arabidopsis thaliana (Mouse-ear cress) PE=1 SV=1	Brassica rapa aquaporin TIP1-3 (LOC103836838), mRNA
BnaC02g27940D	chrC02	26027095	26028999	26059415	Soluble inorganic pyrophosphatase GN=PPA OS=Solanum tuberosum (Potato) PE=2 SV=1	Brassica rapa soluble inorganic pyrophosphatase-like (LOC103853341), mRNA
BnaC02g27950D	chrC02	26042382	26045980	26059415	--	Brassica rapa WD repeat-containing protein 26-like (LOC103873776), mRNA
BnaC02g27960D	chrC02	26130344	26131162	26059415	--	Brassica rapa uncharacterized LOC103861303 (LOC103861303), ncRNA
BnaC02g27970D	chrC02	26131213	26132899	26059415	--	Brassica rapa uncharacterized LOC103861303 (LOC103861303), ncRNA
BnaC03g28210D	chrC03	16572885	16574897	16673270	Patellin-4 GN=PATL4 OS=Arabidopsis thaliana (Mouse-ear cress) PE=1 SV=2	Brassica rapa random slug protein 5 (LOC103858491), transcript variant X3, mRNA
BnaC03g28220D	chrC03	16599023	16603372	16673270	Peroxidase C2 (Precursor) GN=PRXC2 OS=Armoracia rusticana (Horseradish) PE=3 SV=1	Brassica rapa peroxidase C2 (LOC103838802), mRNA
BnaC03g28230D	chrC03	16633631	16635631	16673270	--	Brassica rapa uncharacterized LOC103858493 (LOC103858493), mRNA
BnaC03g28240D	chrC03	16637937	16638251	16673270	--	--
BnaC03g28250D	chrC03	16643792	16645328	16673270	Zinc finger protein ZAT5 GN=ZAT5 OS=Arabidopsis thaliana (Mouse-ear cress) PE=2 SV=1	Brassica rapa subsp. pekinensis clone KBrH009C15, complete sequence
BnaC03g28260D	chrC03	16646661	16650331	16673270	Probable LRR receptor-like serine/threonine-protein kinase At4g08850 (Precursor) GN=At4g08850 OS=Arabidopsis thaliana (Mouse-ear cress) PE=2 SV=3	Brassica rapa probable LRR receptor-like serine/threonine-protein kinase At4g08850 (LOC103858494), mRNA
BnaC03g28270D	chrC03	16659685	16660863	16673270	Putative F-box protein At4g22180 GN=At4g22180 OS=Arabidopsis thaliana (Mouse-ear cress) PE=4 SV=3	Brassica rapa probable F-box protein At4g22165 (LOC103858495), mRNA
BnaC03g28280D	chrC03	16663860	16665297	16673270	Cytochrome P450 71A24 GN=CYP71A24 OS=Arabidopsis thaliana (Mouse-ear cress) PE=2 SV=3	Eutrema salsugineum hypothetical protein (EUTSA_v10010383mg) mRNA, complete cds
BnaC03g28290D	chrC03	16669904	16670233	16673270	--	--
BnaC03g28300D	chrC03	16673143	16675259	16673270	Arginase 1, mitochondrial (Precursor) GN=ARGAH1 OS=Arabidopsis thaliana (Mouse-ear cress) PE=2 SV=1	Brassica rapa arginase 1, mitochondrial (LOC103858497), mRNA
BnaC03g28310D	chrC03	16689318	16690450	16673270	Protein EXORDIUM (Precursor) GN=EXO OS=Arabidopsis thaliana (Mouse-ear cress) PE=2 SV=1	Brassica rapa uncharacterized LOC103858498 (LOC103858498), mRNA
BnaC03g28320D	chrC03	16703588	16705481	16673270	--	Brassica rapa serine/threonine-protein phosphatase 2A activator-like (LOC103858499), transcript variant X2, mRNA
BnaC03g28330D	chrC03	16710387	16712261	16673270	F-box protein FBW2 GN=T3H13.1 OS=Arabidopsis thaliana (Mouse-ear cress) PE=1 SV=1	Brassica rapa F-box protein FBW2-like (LOC103858500), transcript variant X2, mRNA
BnaC03g28340D	chrC03	16712911	16715100	16673270	Thylakoid lumenal 29 kDa protein, chloroplastic (Precursor) GN=F23J3.40 OS=Arabidopsis thaliana (Mouse-ear cress) PE=1 SV=2	Brassica rapa thylakoid lumenal 29 kDa protein, chloroplastic (LOC103858501), mRNA
BnaC03g28350D	chrC03	16719597	16719815	16673270	F-box/kelch-repeat protein At4g38940 GN=At4g38940 OS=Arabidopsis thaliana (Mouse-ear cress) PE=1 SV=1	Brassica rapa subsp. pekinensis clone KBrB061C02, complete sequence
BnaC03g28360D	chrC03	16719961	16720638	16673270	F-box/kelch-repeat protein At4g38940 GN=At4g38940 OS=Arabidopsis thaliana (Mouse-ear cress) PE=1 SV=1	Brassica rapa F-box/kelch-repeat protein At4g38940-like (LOC103858502), mRNA
BnaC03g28370D	chrC03	16722009	16723289	16673270	F-box/kelch-repeat protein At4g38940 GN=At4g38940 OS=Arabidopsis thaliana (Mouse-ear cress) PE=1 SV=1	Brassica rapa subsp. pekinensis clone KBrB061C02, complete sequence
BnaC03g28380D	chrC03	16724614	16726110	16673270	F-box/kelch-repeat protein At4g38940 GN=At4g38940 OS=Arabidopsis thaliana (Mouse-ear cress) PE=1 SV=1	Brassica rapa F-box/kelch-repeat protein At4g38940-like (LOC103858503), mRNA
BnaC03g28390D	chrC03	16727054	16727842	16673270	--	Brassica rapa 39S ribosomal protein L41-A, mitochondrial-like (LOC103858504), mRNA
BnaC03g28400D	chrC03	16744070	16745730	16673270	Isoamylase 3, chloroplastic (Precursor) GN=ISA3 OS=Arabidopsis thaliana (Mouse-ear cress) PE=2 SV=2	Brassica rapa isoamylase 3, chloroplastic (LOC103858505), transcript variant X2, mRNA
BnaC03g28410D	chrC03	16748028	16749652	16673270	F-box/kelch-repeat protein At4g38940 GN=At4g38940 OS=Arabidopsis thaliana (Mouse-ear cress) PE=1 SV=1	Brassica rapa subsp. pekinensis clone KBrB061C02, complete sequence
BnaC03g28420D	chrC03	16751697	16752800	16673270	F-box/kelch-repeat protein At4g38940 GN=At4g38940 OS=Arabidopsis thaliana (Mouse-ear cress) PE=1 SV=1	Brassica rapa F-box/kelch-repeat protein At4g38940-like (LOC103858502), mRNA
BnaC03g28430D	chrC03	16756737	16757135	16673270	F-box/kelch-repeat protein At4g38940 GN=At4g38940 OS=Arabidopsis thaliana (Mouse-ear cress) PE=1 SV=1	Brassica rapa F-box/kelch-repeat protein At4g38940-like (LOC103858502), mRNA
BnaC03g28440D	chrC03	16761399	16763524	16673270	--	Brassica rapa uncharacterized LOC103864719 (LOC103864719), mRNA
BnaC03g38010D	chrC03	23295425	23304438	23403794	--	Brassica rapa uncharacterized LOC103859522 (LOC103859522), ncRNA
BnaC03g38020D	chrC03	23323996	23326131	23403794	--	Brassica rapa uncharacterized LOC103859524 (LOC103859524), mRNA
BnaC03g38030D	chrC03	23327874	23329653	23403794	Feruloyl CoA ortho-hydroxylase 1 GN=F6&apos;H1 OS=Arabidopsis thaliana (Mouse-ear cress) PE=1 SV=1	Brassica rapa feruloyl CoA ortho-hydroxylase 1-like (LOC103859525), mRNA
BnaC03g38040D	chrC03	23334694	23336661	23403794	Probable polyamine transporter At3g13620 GN=At3g13620 OS=Arabidopsis thaliana (Mouse-ear cress) PE=2 SV=1	Brassica rapa probable polyamine transporter At3g13620 (LOC103859526), mRNA
BnaC03g38050D	chrC03	23337409	23338755	23403794	Probable polyamine transporter At3g13620 GN=At3g13620 OS=Arabidopsis thaliana (Mouse-ear cress) PE=2 SV=1	Brassica rapa probable polyamine transporter At3g13620 (LOC103859526), mRNA
BnaC03g38060D	chrC03	23339712	23342915	23403794	ABC transporter E family member 1 GN=MMM17.7 OS=Arabidopsis thaliana (Mouse-ear cress) PE=2 SV=1	Brassica rapa ABC transporter E family member 1-like (LOC103859527), mRNA
BnaC03g38070D	chrC03	23344182	23344896	23403794	Dirigent protein 7 (Precursor) GN=DIR7 OS=Arabidopsis thaliana (Mouse-ear cress) PE=2 SV=1	Brassica rapa subsp. pekinensis clone KBrB047D06, complete sequence
BnaC03g38080D	chrC03	23349800	23352054	23403794	--	Brassica rapa uncharacterized LOC103859529 (LOC103859529), mRNA
BnaC03g38090D	chrC03	23354234	23357932	23403794	Casein kinase I isoform delta-like GN=At4g26100 OS=Arabidopsis thaliana (Mouse-ear cress) PE=2 SV=2	Brassica rapa uncharacterized LOC103859531 (LOC103859531), mRNA
BnaC03g38100D	chrC03	23358080	23359007	23403794	E3 ubiquitin-protein ligase SINAT2 GN=SINAT2 OS=Arabidopsis thaliana (Mouse-ear cress) PE=1 SV=1	Brassica rapa E3 ubiquitin-protein ligase SINAT2 (LOC103859530), mRNA
BnaC03g38110D	chrC03	23367824	23371110	23403794	Inactive protein kinase SELMODRAFT_444075 GN=SELMODRAFT_444075 OS=Selaginella moellendorffii (Spikemoss) PE=2 SV=1	Brassica rapa inactive protein kinase SELMODRAFT_444075-like (LOC103859532), transcript variant X3, mRNA
BnaC03g38120D	chrC03	23376078	23377881	23403794	--	Brassica rapa uncharacterized LOC103860162 (LOC103860162), mRNA
BnaC03g38130D	chrC03	23389509	23392257	23403794	Transmembrane 9 superfamily member 7 {ECO:0000305} (Precursor) OS=Arabidopsis thaliana (Mouse-ear cress) PE=2 SV=1	Brassica rapa transmembrane 9 superfamily member 4-like (LOC103859534), mRNA
BnaC03g38140D	chrC03	23395036	23397633	23403794	--	Brassica rapa putative hydrolase C777.06c (LOC103859536), mRNA
BnaC03g38150D	chrC03	23408280	23411639	23403794	Protein indeterminate-domain 11 {ECO:0000303|PubMed:16784536} OS=Arabidopsis thaliana (Mouse-ear cress) PE=2 SV=1	Brassica rapa zinc finger protein NUTCRACKER-like (LOC103859537), transcript variant X7, mRNA
BnaC03g38160D	chrC03	23419066	23422556	23403794	Chaperonin CPN60-like 2, mitochondrial (Precursor) GN=At3g13860 OS=Arabidopsis thaliana (Mouse-ear cress) PE=2 SV=2	Brassica rapa chaperonin CPN60-like 2, mitochondrial (LOC103859538), mRNA
BnaC03g38170D	chrC03	23422617	23424768	23403794	--	Brassica rapa uncharacterized LOC103859540 (LOC103859540), mRNA
BnaC03g38180D	chrC03	23424985	23430451	23403794	Protein ROOT HAIR DEFECTIVE 3 {ECO:0000255|HAMAP-Rule:MF_03109} GN=MCP4.11 OS=Arabidopsis thaliana (Mouse-ear cress) PE=1 SV=1	Brassica rapa protein ROOT HAIR DEFECTIVE 3 (LOC103859541), mRNA
BnaC03g38190D	chrC03	23432146	23433646	23403794	--	Brassica rapa uncharacterized LOC103859546 (LOC103859546), mRNA
BnaC03g38200D	chrC03	23434365	23435018	23403794	MEPFL3 {ECO:0000305} (Precursor) GN=MDC16 OS=Arabidopsis thaliana (Mouse-ear cress) PE=1 SV=1	Brassica rapa EPIDERMAL PATTERNING FACTOR-like protein 3 (LOC103859544), mRNA
BnaC03g38210D	chrC03	23435670	23436160	23403794	--	Brassica rapa uncharacterized LOC103859547 (LOC103859547), mRNA
BnaC03g38220D	chrC03	23436216	23440349	23403794	Eukaryotic initiation factor 4A-1 GN=MDC16.4 OS=Arabidopsis thaliana (Mouse-ear cress) PE=1 SV=1	Brassica rapa eukaryotic initiation factor 4A-1-like (LOC103859548), mRNA
BnaC03g38230D	chrC03	23440779	23444999	23403794	Dihydrolipoyllysine-residue acetyltransferase component 2 of pyruvate dehydrogenase complex, mitochondrial (Precursor) GN=At3g13930 OS=Arabidopsis thaliana (Mouse-ear cress) PE=2 SV=2	Brassica rapa dihydrolipoyllysine-residue acetyltransferase component 2 of pyruvate dehydrogenase complex, mitochondrial (LOC103859549), mRNA
BnaC03g38240D	chrC03	23445720	23446012	23403794	--	Brassica rapa subsp. pekinensis clone KBrB080N15, complete sequence
BnaC03g38250D	chrC03	23455605	23458284	23403794	Growth-regulating factor 5 GN=GRF5 OS=Arabidopsis thaliana (Mouse-ear cress) PE=1 SV=1	Brassica rapa growth-regulating factor 5-like (LOC103859550), transcript variant X2, mRNA
BnaC03g38260D	chrC03	23460197	23462253	23403794	Leucine-rich repeat extensin-like protein 3 (Precursor) GN=LRX3 OS=Arabidopsis thaliana (Mouse-ear cress) PE=1 SV=1	Brassica rapa leucine-rich repeat extensin-like protein 3 (LOC103860164), mRNA
BnaC03g38270D	chrC03	23462440	23470680	23403794	Polyadenylate-binding protein-interacting protein 4 GN=CID4 OS=Arabidopsis thaliana (Mouse-ear cress) PE=2 SV=1	Brassica rapa polyadenylate-binding protein-interacting protein 4-like (LOC103859551), transcript variant X6, mRNA
BnaC03g38280D	chrC03	23471691	23473307	23403794	Sm-like protein LSM1B {ECO:0000305} OS=Arabidopsis thaliana (Mouse-ear cress) PE=1 SV=1	Brassica rapa U6 snRNA-associated Sm-like protein LSm1 (LOC103859552), transcript variant X3, mRNA
BnaC03g38290D	chrC03	23473773	23475358	23403794	Protein FLUORESCENT IN BLUE LIGHT, chloroplastic (Precursor) GN=FLU OS=Arabidopsis thaliana (Mouse-ear cress) PE=1 SV=1	Brassica rapa protein FLUORESCENT IN BLUE LIGHT, chloroplastic-like (LOC103859554), mRNA
BnaC03g38300D	chrC03	23475949	23478426	23403794	Peroxisomal (S)-2-hydroxy-acid oxidase GLO3 GN=GLO3 OS=Arabidopsis thaliana (Mouse-ear cress) PE=2 SV=1	Brassica rapa peroxisomal (S)-2-hydroxy-acid oxidase GLO3-like (LOC103859555), transcript variant X3, mRNA
BnaC03g38310D	chrC03	23478860	23479306	23403794	LOB domain-containing protein 24 GN=MLJ15.5 OS=Arabidopsis thaliana (Mouse-ear cress) PE=2 SV=1	Brassica rapa LOB domain-containing protein 24-like (LOC103859556), mRNA
BnaC03g38320D	chrC03	23479434	23486899	23403794	--	Brassica rapa uncharacterized LOC103859557 (LOC103859557), transcript variant X2, mRNA
BnaC03g38330D	chrC03	23488797	23488874	23403794	--	Brassica rapa subsp. pekinensis clone KBrB019N06, complete sequence
BnaC03g38340D	chrC03	23488997	23490390	23403794	Trihelix transcription factor ASIL2 {ECO:0000305} OS=Arabidopsis thaliana (Mouse-ear cress) PE=2 SV=1	Eutrema salsugineum hypothetical protein (EUTSA_v10020691mg) mRNA, complete cds
BnaC03g38350D	chrC03	23490444	23492051	23403794	--	Brassica rapa uncharacterized LOC103859558 (LOC103859558), transcript variant X1, mRNA
BnaC03g38360D	chrC03	23492624	23494634	23403794	Chaperone protein dnaJ 6 GN=MOJ9.8 OS=Arabidopsis thaliana (Mouse-ear cress) PE=2 SV=1	Brassica rapa chaperone protein dnaJ 6-like (LOC103859559), mRNA
BnaC03g67000D	chrC03	56684954	56693160	56785277	Helicase and polymerase-containing protein TEBICHI GN=TEB OS=Arabidopsis thaliana (Mouse-ear cress) PE=2 SV=1	Brassica rapa helicase and polymerase-containing protein TEBICHI-like (LOC103847895), mRNA
BnaC03g67010D	chrC03	56693256	56697360	56785277	Helicase and polymerase-containing protein TEBICHI GN=TEB OS=Arabidopsis thaliana (Mouse-ear cress) PE=2 SV=1	Brassica rapa helicase and polymerase-containing protein TEBICHI-like (LOC103847895), mRNA
BnaC03g67020D	chrC03	56699101	56699505	56785277	Probable pre-mRNA-splicing factor ATP-dependent RNA helicase GN=At3g26560 OS=Arabidopsis thaliana (Mouse-ear cress) PE=1 SV=2	Brassica rapa probable pre-mRNA-splicing factor ATP-dependent RNA helicase (LOC103834547), mRNA
BnaC03g67030D	chrC03	56699690	56699948	56785277	Probable pre-mRNA-splicing factor ATP-dependent RNA helicase GN=At3g26560 OS=Arabidopsis thaliana (Mouse-ear cress) PE=1 SV=2	Brassica rapa probable pre-mRNA-splicing factor ATP-dependent RNA helicase (LOC103834547), mRNA
BnaC03g67040D	chrC03	56700044	56702414	56785277	Probable pre-mRNA-splicing factor ATP-dependent RNA helicase GN=At3g26560 OS=Arabidopsis thaliana (Mouse-ear cress) PE=1 SV=2	Brassica rapa probable pre-mRNA-splicing factor ATP-dependent RNA helicase (LOC103834547), mRNA
BnaC03g67050D	chrC03	56705712	56706978	56785277	--	Brassica rapa uncharacterized LOC103834548 (LOC103834548), mRNA
BnaC03g67060D	chrC03	56710231	56710523	56785277	--	--
BnaC03g67070D	chrC03	56724723	56725801	56785277	--	--
BnaC03g67080D	chrC03	56725968	56727443	56785277	--	Arabidopsis lyrata subsp. lyrata hypothetical protein, mRNA
BnaC03g67090D	chrC03	56729086	56730655	56785277	Nucleolin 1 OS=Oryza sativa subsp. japonica (Rice) PE=2 SV=1	Brassica rapa ABC transporter F family member 4-like (LOC103834550), transcript variant X2, mRNA
BnaC03g67100D	chrC03	56730721	56731683	56785277	Uncharacterized protein At2g39795, mitochondrial (Precursor) GN=At2g39795 OS=Arabidopsis thaliana (Mouse-ear cress) PE=2 SV=1	Eutrema salsugineum hypothetical protein (EUTSA_v10026176mg) mRNA, complete cds
BnaC03g67110D	chrC03	56731866	56734042	56785277	E3 ubiquitin-protein ligase At1g63170 GN=At1g63170 OS=Arabidopsis thaliana (Mouse-ear cress) PE=2 SV=2	Brassica rapa E3 ubiquitin-protein ligase At4g11680-like (LOC103834551), mRNA
BnaC03g67120D	chrC03	56739885	56742305	56785277	Protein TIFY 8 GN=TIFY8 OS=Arabidopsis thaliana (Mouse-ear cress) PE=1 SV=1	Brassica rapa protein TIFY 8-like (LOC103834552), mRNA
BnaC03g67130D	chrC03	56742713	56747911	56785277	Transcriptional corepressor LEUNIG GN=LUG OS=Arabidopsis thaliana (Mouse-ear cress) PE=1 SV=2	Brassica rapa transcriptional corepressor LEUNIG (LOC103834553), mRNA
BnaC03g67140D	chrC03	56755659	56757716	56785277	Deoxyhypusine hydroxylase {ECO:0000255|HAMAP-Rule:MF_03101} GN=At3g58180 OS=Arabidopsis thaliana (Mouse-ear cress) PE=1 SV=1	Brassica rapa deoxyhypusine hydroxylase (LOC103841712), mRNA
BnaC03g67150D	chrC03	56758285	56761557	56785277	GDP-mannose transporter GONST1 GN=GONST1 OS=Arabidopsis thaliana (Mouse-ear cress) PE=1 SV=2	Brassica rapa UDP-N-acetylglucosamine/UDP-glucose/GDP-mannose transporter-like (LOC103834568), mRNA
BnaC03g67160D	chrC03	56761718	56763262	56785277	U11/U12 small nuclear ribonucleoprotein 25 kDa protein GN=SNRNP25 OS=Arabidopsis thaliana (Mouse-ear cress) PE=2 SV=1	Brassica rapa uncharacterized LOC103834567 (LOC103834567), transcript variant X1, mRNA
BnaC03g67170D	chrC03	56766723	56769415	56785277	E3 ubiquitin-protein ligase KEG GN=KEG OS=Arabidopsis thaliana (Mouse-ear cress) PE=1 SV=2	Brassica rapa E3 ubiquitin-protein ligase KEG-like (LOC103834566), transcript variant X1, mRNA
BnaC03g67180D	chrC03	56770702	56770767	56785277	--	Brassica rapa E3 ubiquitin-protein ligase KEG-like (LOC103834569), mRNA
BnaC03g67190D	chrC03	56771034	56773149	56785277	E3 ubiquitin-protein ligase KEG GN=KEG OS=Arabidopsis thaliana (Mouse-ear cress) PE=1 SV=2	Brassica rapa E3 ubiquitin-protein ligase KEG-like (LOC103834569), mRNA
BnaC03g67200D	chrC03	56773938	56775003	56785277	MATH domain and coiled-coil domain-containing protein At3g27040 GN=At3g27040 OS=Arabidopsis thaliana (Mouse-ear cress) PE=3 SV=1	Brassica rapa MATH domain and coiled-coil domain-containing protein At3g27040 (LOC103835487), partial mRNA
BnaC03g67210D	chrC03	56783874	56786164	56785277	Cytochrome P450 82C4 GN=CYP82C4 OS=Arabidopsis thaliana (Mouse-ear cress) PE=2 SV=1	Brassica rapa cytochrome P450 82C4 (LOC103835488), mRNA
BnaC03g67220D	chrC03	56792654	56792863	56785277	--	Arabidopsis lyrata subsp. lyrata hypothetical protein, mRNA
BnaC03g67230D	chrC03	56796691	56798776	56785277	--	Brassica rapa DNA ligase 1-like (LOC103851468), transcript variant X3, mRNA
BnaC03g67240D	chrC03	56820010	56821016	56785277	Probable protein phosphatase 2C 60 GN=At4g31860 OS=Arabidopsis thaliana (Mouse-ear cress) PE=2 SV=1	Brassica rapa early nodulin-like protein 1 (LOC103834586), mRNA
BnaC03g67250D	chrC03	56821437	56822134	56785277	Early nodulin-like protein 1 (Precursor) GN=At2g25060 OS=Arabidopsis thaliana (Mouse-ear cress) PE=1 SV=2	Brassica rapa early nodulin-like protein 1 (LOC103834586), mRNA
BnaC03g67260D	chrC03	56825937	56827731	56785277	Probable indole-3-pyruvate monooxygenase YUCCA1 GN=L23H3.20 OS=Arabidopsis thaliana (Mouse-ear cress) PE=1 SV=1	Brassica rapa probable indole-3-pyruvate monooxygenase YUCCA1 (LOC103834554), mRNA
BnaC03g67270D	chrC03	56857070	56858764	56785277	V-type proton ATPase subunit c&apos;&apos;2 GN=F3N11.6 OS=Arabidopsis thaliana (Mouse-ear cress) PE=1 SV=1	Brassica rapa V-type proton ATPase subunit c''-like (LOC103834555), mRNA
BnaC03g67280D	chrC03	56861144	56864109	56785277	Serine hydroxymethyltransferase 3, chloroplastic (Precursor) GN=F8B4.220 OS=Arabidopsis thaliana (Mouse-ear cress) PE=1 SV=2	Brassica rapa serine hydroxymethyltransferase 3, chloroplastic (LOC103834557), mRNA
BnaC03g67290D	chrC03	56864394	56866131	56785277	Cytochrome b-c1 complex subunit 7-1 GN=QCR7-1 OS=Arabidopsis thaliana (Mouse-ear cress) PE=1 SV=1	Zea mays clone 17895 mRNA sequence
BnaC03g67300D	chrC03	56867339	56869139	56785277	--	Brassica rapa uncharacterized LOC103834559 (LOC103834559), transcript variant X1, mRNA
BnaC03g67310D	chrC03	56871007	56871270	56785277	--	Brassica rapa subsp. pekinensis clone KBrH011G10, complete sequence
BnaC04g05980D	chrC04	4322089	4324133	4409586	WAT1-related protein At2g39510 GN=At2g39510 OS=Arabidopsis thaliana (Mouse-ear cress) PE=2 SV=1	Brassica rapa WAT1-related protein At2g39510-like (LOC103867032), mRNA
BnaC04g05990D	chrC04	4325289	4325772	4409586	--	Brassica rapa uncharacterized LOC103867034 (LOC103867034), mRNA
BnaC04g06000D	chrC04	4327132	4328532	4409586	F-box protein At2g39490 GN=At2g39490 OS=Arabidopsis thaliana (Mouse-ear cress) PE=2 SV=1	Brassica rapa F-box protein At2g39490 (LOC103867035), mRNA
BnaC04g06010D	chrC04	4332051	4338589	4409586	ABC transporter B family member 6 GN=F12L6.14 OS=Arabidopsis thaliana (Mouse-ear cress) PE=1 SV=2	Brassica rapa ABC transporter B family member 6 (LOC103867037), mRNA
BnaC04g06020D	chrC04	4338995	4340515	4409586	PsbP-like protein 2, chloroplastic (Precursor) GN=F12L6.13 OS=Arabidopsis thaliana (Mouse-ear cress) PE=1 SV=2	Brassica rapa psbP-like protein 2, chloroplastic (LOC103867036), mRNA
BnaC04g06030D	chrC04	4340613	4348829	4409586	60S ribosomal protein L23a-1 GN=RPL23AA OS=Arabidopsis thaliana (Mouse-ear cress) PE=2 SV=2	Brassica rapa 60S ribosomal protein L23a-1 (LOC103867038), mRNA
BnaC04g06040D	chrC04	4354367	4356141	4409586	Phosphatidylinositol N-acetylglucosaminyltransferase subunit P GN=At1g61280 OS=Arabidopsis thaliana (Mouse-ear cress) PE=2 SV=1	Brassica rapa phosphatidylinositol N-acetylglucosaminyltransferase subunit P (LOC103867040), transcript variant X3, mRNA
BnaC04g06050D	chrC04	4359984	4360473	4409586	Metal tolerance protein 11 GN=MTP11 OS=Arabidopsis thaliana (Mouse-ear cress) PE=2 SV=1	Brassica rapa metal tolerance protein 11 (LOC103867039), mRNA
BnaC04g06060D	chrC04	4360574	4362109	4409586	Metal tolerance protein 11 GN=MTP11 OS=Arabidopsis thaliana (Mouse-ear cress) PE=2 SV=1	Brassica rapa metal tolerance protein 11 (LOC103867039), mRNA
BnaC04g06070D	chrC04	4365591	4367022	4409586	--	Brassica rapa uncharacterized LOC103840248 (LOC103840248), transcript variant X2, ncRNA
BnaC04g06080D	chrC04	4367673	4368162	4409586	Metal tolerance protein 11 GN=MTP11 OS=Arabidopsis thaliana (Mouse-ear cress) PE=2 SV=1	Brassica rapa metal tolerance protein 11 (LOC103867039), mRNA
BnaC04g06090D	chrC04	4368263	4370123	4409586	Metal tolerance protein 11 GN=MTP11 OS=Arabidopsis thaliana (Mouse-ear cress) PE=2 SV=1	Brassica rapa metal tolerance protein 11 (LOC103867039), mRNA
BnaC04g06100D	chrC04	4370252	4371388	4409586	60S ribosomal protein L23a-1 GN=RPL23AA OS=Arabidopsis thaliana (Mouse-ear cress) PE=2 SV=2	Brassica rapa 60S ribosomal protein L23a-1 (LOC103867038), mRNA
BnaC04g06110D	chrC04	4371506	4373026	4409586	PsbP-like protein 2, chloroplastic (Precursor) GN=F12L6.13 OS=Arabidopsis thaliana (Mouse-ear cress) PE=1 SV=2	Brassica rapa psbP-like protein 2, chloroplastic (LOC103867036), mRNA
BnaC04g06120D	chrC04	4378221	4380400	4409586	--	Brassica rapa uncharacterized LOC103867041 (LOC103867041), mRNA
BnaC04g06130D	chrC04	4388728	4390079	4409586	--	Brassica rapa ribonuclease H2 subunit C (LOC103867044), mRNA
BnaC04g06140D	chrC04	4390553	4391485	4409586	Dirigent protein 9 (Precursor) GN=DIR9 OS=Arabidopsis thaliana (Mouse-ear cress) PE=2 SV=1	Brassica rapa dirigent protein 9 (LOC103867042), mRNA
BnaC04g06150D	chrC04	4399560	4399994	4409586	Piriformospora indica-insensitive protein 2 (Precursor) GN=PII-2 OS=Arabidopsis thaliana (Mouse-ear cress) PE=2 SV=1	Brassica rapa piriformospora indica-insensitive protein 2 (LOC103831289), mRNA
BnaC04g06160D	chrC04	4404779	4412681	4409586	Exocyst complex component EXO70A1 GN=EXO70A1 OS=Arabidopsis thaliana (Mouse-ear cress) PE=1 SV=1	Brassica rapa exocyst complex component EXO70A1-like (LOC103867048), mRNA
BnaC04g06170D	chrC04	4418327	4420261	4409586	Exocyst complex component EXO70B1 GN=EXO70B1 OS=Arabidopsis thaliana (Mouse-ear cress) PE=1 SV=1	Brassica rapa exocyst complex component EXO70A1-like (LOC103867048), mRNA
BnaC04g06180D	chrC04	4422297	4423229	4409586	Probable membrane-associated kinase regulator 4 GN=MAKR4 OS=Arabidopsis thaliana (Mouse-ear cress) PE=3 SV=1	Brassica rapa probable membrane-associated kinase regulator 4 (LOC103867049), mRNA
BnaC04g06190D	chrC04	4437703	4438015	4409586	ABC transporter G family member 1 GN=T16B24.1 OS=Arabidopsis thaliana (Mouse-ear cress) PE=2 SV=1	Brassica rapa ABC transporter G family member 1 (LOC103867051), mRNA
BnaC04g06200D	chrC04	4438087	4438987	4409586	ABC transporter G family member 1 GN=T16B24.1 OS=Arabidopsis thaliana (Mouse-ear cress) PE=2 SV=1	Brassica rapa ABC transporter G family member 1-like (LOC103867761), mRNA
BnaC04g06210D	chrC04	4439047	4439940	4409586	ABC transporter G family member 1 GN=T16B24.1 OS=Arabidopsis thaliana (Mouse-ear cress) PE=2 SV=1	Brassica rapa ABC transporter G family member 1-like (LOC103867761), mRNA
BnaC04g06220D	chrC04	4440058	4445951	4409586	Protein HOMOLOG OF MAMMALIAN LYST-INTERACTING PROTEIN 5 {ECO:0000303|PubMed:17468262} OS=Arabidopsis thaliana (Mouse-ear cress) PE=1 SV=1	Brassica rapa leukocyte receptor cluster member 8 homolog (LOC103867050), mRNA >gi|685305206|ref|XM_009145078.1| Brassica rapa leukocyte receptor cluster member 8 homolog (LOC103867052), mRNA
BnaC04g06230D	chrC04	4454456	4455324	4409586	Jacalin-related lectin 23 GN=JAL23 OS=Arabidopsis thaliana (Mouse-ear cress) PE=1 SV=1	Eutrema salsugineum hypothetical protein (EUTSA_v10017628mg) mRNA, complete cds
BnaC04g06240D	chrC04	4458633	4460614	4409586	Jacalin-related lectin 22 GN=JAL22 OS=Arabidopsis thaliana (Mouse-ear cress) PE=1 SV=1	Brassica rapa myrosinase-binding protein-like At2g39310 (LOC103867053), transcript variant X4, mRNA
BnaC04g06250D	chrC04	4464467	4466236	4409586	Jacalin-related lectin 23 GN=JAL23 OS=Arabidopsis thaliana (Mouse-ear cress) PE=1 SV=1	Brassica rapa myrosinase-binding protein-like At2g39310 (LOC103867053), transcript variant X4, mRNA
BnaC04g06260D	chrC04	4478213	4482013	4409586	MAR-binding filament-like protein 1 GN=MFP1 OS=Solanum lycopersicum (Tomato) PE=1 SV=1	Brassica rapa interaptin-like (LOC103867055), mRNA
BnaC04g06270D	chrC04	4483170	4486281	4409586	Putative WEB family protein At1g65010, chloroplastic (Precursor) GN=At1g65010 OS=Arabidopsis thaliana (Mouse-ear cress) PE=1 SV=1	Brassica rapa myosin-13 (LOC103867056), mRNA
BnaC04g06280D	chrC04	4486568	4487776	4409586	Probable adenylate kinase 6, chloroplastic (Precursor) GN=At2g39270 OS=Arabidopsis thaliana (Mouse-ear cress) PE=2 SV=1	Brassica rapa probable adenylate kinase 6, chloroplastic (LOC103867057), mRNA
BnaC04g06290D	chrC04	4498676	4500536	4409586	Patatin-like protein 6 GN=PLP6 OS=Arabidopsis thaliana (Mouse-ear cress) PE=2 SV=1	Brassica rapa patatin-like protein 6 (LOC103867058), mRNA
BnaC04g06300D	chrC04	4503768	4506163	4409586	--	Brassica rapa uncharacterized LOC103867059 (LOC103867059), mRNA
BnaC04g18050D	chrC04	17070785	17075770	17161440	--	Brassica rapa uncharacterized LOC103867045 (LOC103867045), ncRNA
BnaC04g18060D	chrC04	17080319	17081303	17161440	--	Brassica rapa uncharacterized LOC103833530 (LOC103833530), ncRNA
BnaC04g18070D	chrC04	17117722	17117871	17161440	--	Brassica rapa subsp. pekinensis clone KBrB075L03, complete sequence
BnaC04g18080D	chrC04	17122409	17123750	17161440	GDSL esterase/lipase At1g54790 (Precursor) GN=At1g54790 OS=Arabidopsis thaliana (Mouse-ear cress) PE=2 SV=1	Brassica rapa GDSL esterase/lipase At1g54790 (LOC103848263), transcript variant X2, mRNA
BnaC04g18090D	chrC04	17123818	17126127	17161440	GDSL esterase/lipase At1g54790 (Precursor) GN=At1g54790 OS=Arabidopsis thaliana (Mouse-ear cress) PE=2 SV=1	Brassica rapa GDSL esterase/lipase At1g54790 (LOC103848263), transcript variant X1, mRNA
BnaC04g18100D	chrC04	17127277	17127431	17161440	--	Brassica rapa uncharacterized LOC103867451 (LOC103867451), mRNA
BnaC04g18110D	chrC04	17133002	17134956	17161440	--	Brassica rapa keratin-associated protein 5-1-like (LOC103848341), transcript variant X2, mRNA
BnaC04g18120D	chrC04	17146759	17147176	17161440	--	Brassica rapa polyadenylate-binding protein RBP47C (LOC103844401), mRNA
BnaC04g18130D	chrC04	17147320	17148572	17161440	--	Brassica rapa uncharacterized LOC103849334 (LOC103849334), partial mRNA
BnaC04g18140D	chrC04	17226203	17226813	17161440	--	Brassica rapa uncharacterized LOC103847647 (LOC103847647), mRNA
BnaC05g21600D	chrC05	15319367	15320676	15402975	--	Brassica rapa thymidylate kinase (LOC103845368), transcript variant X1, mRNA
BnaC05g21610D	chrC05	15321451	15321686	15402975	--	Brassica rapa ethylene-responsive transcription factor ERF087-like (LOC103835352), mRNA
BnaC05g21620D	chrC05	15321745	15322179	15402975	Ethylene-responsive transcription factor ERF087 GN=ERF087 OS=Arabidopsis thaliana (Mouse-ear cress) PE=2 SV=1	Brassica rapa ethylene-responsive transcription factor ERF087-like (LOC103839098), mRNA
BnaC05g21630D	chrC05	15323347	15324869	15402975	--	Arabidopsis thaliana mRNA for RIBOSOMAL PROTEIN, complete cds, clone: RAFL07-96-L09
BnaC05g21640D	chrC05	15357660	15358619	15402975	--	Brassica rapa uncharacterized LOC103838980 (LOC103838980), mRNA
BnaC05g21650D	chrC05	15361143	15361753	15402975	Splicing factor U2af small subunit A OS=Arabidopsis thaliana (Mouse-ear cress) PE=1 SV=1	Brassica rapa splicing factor U2af small subunit A (LOC103835383), mRNA
BnaC05g21660D	chrC05	15361807	15362270	15402975	Splicing factor U2af small subunit A OS=Arabidopsis thaliana (Mouse-ear cress) PE=1 SV=1	Brassica rapa splicing factor U2af small subunit A (LOC103835383), mRNA
BnaC05g21670D	chrC05	15385181	15387007	15402975	Putative F-box protein At4g09190 GN=At4g09190 OS=Arabidopsis thaliana (Mouse-ear cress) PE=4 SV=1	Brassica rapa F-box protein At5g18160-like (LOC103838979), mRNA
BnaC05g21680D	chrC05	15389859	15390613	15402975	Putative F-box protein At5g15670 GN=At5g15670 OS=Arabidopsis thaliana (Mouse-ear cress) PE=4 SV=1	Brassica rapa putative F-box protein At1g50870 (LOC103838978), transcript variant X2, mRNA
BnaC05g21690D	chrC05	15392763	15394068	15402975	--	Brassica rapa subsp. pekinensis clone KBrH014A02, complete sequence
BnaC05g21700D	chrC05	15399104	15399403	15402975	Purine permease 1 GN=PUP1 OS=Arabidopsis thaliana (Mouse-ear cress) PE=1 SV=1	Brassica rapa purine permease 1-like (LOC103838976), mRNA
BnaC05g21710D	chrC05	15427893	15429523	15402975	--	Brassica rapa uncharacterized LOC103838975 (LOC103838975), mRNA
BnaC05g21720D	chrC05	15447170	15449292	15402975	--	Brassica rapa uncharacterized LOC103838974 (LOC103838974), transcript variant X2, mRNA
BnaC05g21730D	chrC05	15449419	15452437	15402975	Protein SMG7L GN=SMG7L OS=Arabidopsis thaliana (Mouse-ear cress) PE=2 SV=1	Brassica rapa protein SMG7L-like (LOC103838972), transcript variant X4, mRNA
BnaC05g21740D	chrC05	15474760	15475095	15402975	Protein RALF-like 4 (Precursor) GN=RALFL4 OS=Arabidopsis thaliana (Mouse-ear cress) PE=3 SV=1	Brassica rapa protein RALF-like 4 (LOC103838970), mRNA
BnaC05g21750D	chrC05	15482185	15483247	15402975	CSC1-like protein At3g21620 GN=At3g21620 OS=Arabidopsis thaliana (Mouse-ear cress) PE=2 SV=1	Brassica rapa putative 1-phosphatidylinositol-3-phosphate 5-kinase FAB1C (LOC103852695), mRNA
BnaC05g21760D	chrC05	15486895	15487912	15402975	Shikimate dehydrogenase (Precursor) GN=EMB3004 OS=Arabidopsis thaliana (Mouse-ear cress) PE=1 SV=1	Brassica rapa bifunctional 3-dehydroquinate dehydratase/shikimate dehydrogenase, chloroplastic (LOC103849983), mRNA
BnaC06g29930D	chrC06	30732000	30734990	30829548	--	--
BnaC06g29940D	chrC06	30738570	30739057	30829548	--	--
BnaC06g29950D	chrC06	30770969	30773701	30829548	ACT domain-containing protein ACR4 {ECO:0000305} OS=Arabidopsis thaliana (Mouse-ear cress) PE=2 SV=1	Brassica rapa uncharacterized LOC103831311 (LOC103831311), transcript variant X2, mRNA
BnaC06g29960D	chrC06	30778734	30781862	30829548	Chromatin assembly factor 1 subunit FSM OS=Oryza sativa subsp. japonica (Rice) PE=2 SV=1	Brassica rapa J domain-containing protein required for chloroplast accumulation response 1 (LOC103831313), mRNA
BnaC06g29970D	chrC06	30782172	30783401	30829548	--	Brassica rapa uncharacterized LOC103831314 (LOC103831314), transcript variant X1, mRNA
BnaC06g29980D	chrC06	30792050	30795879	30829548	Floral homeotic protein APETALA 1 C GN=AP1C OS=Brassica oleracea var. botrytis (Cauliflower) PE=2 SV=1	Brassica oleracea var. botrytis mRNA for MADS-box protein AP1-c
BnaC06g29990D	chrC06	30818690	30819737	30829548	--	Brassica rapa uncharacterized LOC103831317 (LOC103831317), mRNA
BnaC06g30000D	chrC06	30840268	30844863	30829548	Putative two-component response regulator-like APRR6 GN=APRR6 OS=Arabidopsis thaliana (Mouse-ear cress) PE=3 SV=2	Brassica rapa subsp. pekinensis clone KBrB084K02, complete sequence
BnaC06g30010D	chrC06	30845877	30847467	30829548	Nicotinamide adenine dinucleotide transporter 2, mitochondrial GN=F4F7.45 OS=Arabidopsis thaliana (Mouse-ear cress) PE=1 SV=1	Brassica rapa nicotinamide adenine dinucleotide transporter 2, mitochondrial-like (LOC103831255), transcript variant X1, mRNA
BnaC06g30020D	chrC06	30847630	30848109	30829548	--	Brassica rapa uncharacterized LOC103831254 (LOC103831254), mRNA
BnaC06g30030D	chrC06	30868619	30869647	30829548	--	Brassica rapa uncharacterized LOC103831257 (LOC103831257), mRNA
BnaC06g30040D	chrC06	30874051	30875809	30829548	Xyloglucan galactosyltransferase KATAMARI1 homolog OS=Oryza sativa subsp. japonica (Rice) PE=2 SV=1	Brassica rapa xyloglucan galactosyltransferase KATAMARI1 homolog (LOC103831258), mRNA
BnaC06g30050D	chrC06	30893596	30895353	30829548	Zinc finger protein JAGGED GN=JAG OS=Arabidopsis thaliana (Mouse-ear cress) PE=2 SV=1	Brassica rapa zinc finger protein JAGGED (LOC103831260), mRNA
BnaC06g30060D	chrC06	30900942	30901382	30829548	--	Brassica rapa subsp. pekinensis clone KBrB041J02, complete sequence
BnaC06g30070D	chrC06	30906311	30908167	30829548	--	Brassica rapa uncharacterized LOC103831259 (LOC103831259), transcript variant X2, mRNA
BnaC06g30080D	chrC06	30913146	30913973	30829548	--	Brassica rapa subsp. pekinensis clone KBrB049H14, complete sequence
BnaC06g30090D	chrC06	30927939	30928406	30829548	--	--
BnaC09g15940D	chrC09	12944519	12945229	13036538	--	Brassica rapa subsp. pekinensis clone KBrB086C10, complete sequence
BnaC09g15950D	chrC09	12945604	12947996	13036538	Putative pentatricopeptide repeat-containing protein At1g56570 GN=PCMP-E64 OS=Arabidopsis thaliana (Mouse-ear cress) PE=3 SV=1	Brassica rapa putative pentatricopeptide repeat-containing protein At1g56570 (LOC103838678), mRNA
BnaC09g15960D	chrC09	12977365	12977851	13036538	Terpenoid synthase 28 GN=TPS28 OS=Arabidopsis thaliana (Mouse-ear cress) PE=2 SV=1	Brassica rapa terpenoid synthase 28-like (LOC103838683), mRNA
BnaC09g15970D	chrC09	12977942	12984780	13036538	Terpenoid synthase 28 GN=TPS28 OS=Arabidopsis thaliana (Mouse-ear cress) PE=2 SV=1	Brassica rapa terpenoid synthase 28-like (LOC103838683), mRNA
BnaC09g15980D	chrC09	12990072	12991906	13036538	--	Brassica rapa uncharacterized LOC103833945 (LOC103833945), mRNA
BnaC09g15990D	chrC09	12992015	12992556	13036538	--	Brassica rapa uncharacterized LOC103833945 (LOC103833945), mRNA
BnaC09g16000D	chrC09	12992637	12992754	13036538	--	Brassica rapa uncharacterized LOC103833945 (LOC103833945), mRNA
BnaC09g16010D	chrC09	12992817	12994575	13036538	--	Brassica rapa subsp. pekinensis clone KBrB021B05, complete sequence
BnaC09g16020D	chrC09	12999491	13005747	13036538	Haloacid dehalogenase-like hydrolase domain-containing protein At4g39970 (Precursor) GN=At4g39970 OS=Arabidopsis thaliana (Mouse-ear cress) PE=2 SV=1	Brassica rapa NHL repeat-containing protein 2 (LOC103838684), transcript variant X2, mRNA
BnaC09g16030D	chrC09	13005915	13006190	13036538	--	Brassica rapa uncharacterized LOC103838686 (LOC103838686), mRNA
BnaC09g16040D	chrC09	13006914	13008127	13036538	DUF21 domain-containing protein At4g14240 OS=Arabidopsis thaliana (Mouse-ear cress) PE=1 SV=1	Brassica rapa DUF21 domain-containing protein At4g14240 (LOC103863554), mRNA
BnaC09g16050D	chrC09	13037634	13039703	13036538	Protein ECERIFERUM 1 GN=CER1 OS=Arabidopsis thaliana (Mouse-ear cress) PE=1 SV=1	Brassica rapa protein ECERIFERUM 1 (LOC103843834), mRNA
BnaC09g16060D	chrC09	13040366	13042182	13036538	--	Brassica rapa uncharacterized LOC103871012 (LOC103871012), mRNA
BnaC09g16070D	chrC09	13052931	13055637	13036538	DnaJ protein ERDJ2A OS=Arabidopsis thaliana (Mouse-ear cress) PE=1 SV=1	Brassica rapa uncharacterized LOC103871008 (LOC103871008), transcript variant X5, mRNA
BnaC09g16080D	chrC09	13055716	13060996	13036538	--	Brassica rapa methyltransferase-like protein 22 (LOC103832510), mRNA
BnaC09g16090D	chrC09	13061112	13061381	13036538	Zinc finger A20 and AN1 domain-containing stress-associated protein 4 GN=SAP4 OS=Arabidopsis thaliana (Mouse-ear cress) PE=1 SV=1	Brassica rapa zinc finger A20 and AN1 domain-containing stress-associated protein 6-like (LOC103850262), transcript variant X2, mRNA
BnaC09g16100D	chrC09	13062534	13063178	13036538	Probable receptor-like protein kinase At1g80640 (Precursor) GN=At1g80640 OS=Arabidopsis thaliana (Mouse-ear cress) PE=2 SV=1	Eutrema salsugineum hypothetical protein (EUTSA_v10013829mg) mRNA, complete cds
BnaC09g16110D	chrC09	13063269	13063885	13036538	Probable receptor-like protein kinase At1g80640 (Precursor) GN=At1g80640 OS=Arabidopsis thaliana (Mouse-ear cress) PE=2 SV=1	Brassica rapa probable receptor-like protein kinase At1g80640 (LOC103846759), mRNA
BnaC09g16120D	chrC09	13064215	13065440	13036538	--	Brassica rapa uncharacterized LOC103841246 (LOC103841246), ncRNA
BnaC09g16130D	chrC09	13066948	13068540	13036538	--	Brassica rapa uncharacterized LOC103838688 (LOC103838688), mRNA
BnaC09g16140D	chrC09	13070081	13071591	13036538	--	Brassica rapa uncharacterized LOC103855668 (LOC103855668), transcript variant X4, misc_RNA
BnaC09g16150D	chrC09	13078175	13081194	13036538	Calreticulin-1 (Precursor) GN=CRT1 OS=Arabidopsis thaliana (Mouse-ear cress) PE=1 SV=1	Brassica rapa calreticulin-1-like (LOC103838690), mRNA
