# Supplementary material for: Integration of GWAS and transcriptome analyses to identify SNPs and candidate genes for aluminum tolerance in rapeseed (Brassica napus L.)
Source: BMC Plant Biol. 2022 Mar 21;22:130. doi: 10.1186/s12870-022-03508-w (PMC8935790; doi:10.1186/s12870-022-03508-w)
Supplement: Supplementary file 8 — Additional file 8. [file 12870_2022_3508_MOESM8_ESM.xlsx]

## Sheet: Sheet1
Table S3 – Statistics of sample data output by RNA-seq
Sample	Clean reads	Clean bases	Mapped reads
ATL-0h-1	47202518	7067904872	34714712
ATL-0h-2	61406764	9190766834	37566409
ATL-0h-3	56874910	8507963502	42865566
ATL-6h-1	51085636	7646888478	35982760
ATL-6h-2	54608652	8165867422	38229229
ATL-6h-3	54166164	8108330748	41485212
ATL-24h-1	65583280	9808794736	35800803
ATL-24h-2	64301580	9617421476	51187089
ATL-24h-3	55934780	8370373216	43282432
Total	511164284	76484311284	361114212
ASL-0h-1	61490232	9198459504	40992746
ASL-0h-2	57456426	8595353934	37936589
ASL-0h-3	56389648	8439512144	37850089
ASL-6h-1	56936378	8519226972	30215468
ASL-6h-2	51683322	7730232348	28491889
ASL-6h-3	57985090	8675192178	34466053
ASL-24h-1	56873550	8509859170	35906269
ASL-24h-2	53746934	8039400088	31235183
ASL-24h-3	51408160	7685883264	31786010
Total	503969740	75393119602	308880296
