# Supplementary material for: Integration of GWAS and transcriptome analyses to identify SNPs and candidate genes for aluminum tolerance in rapeseed (Brassica napus L.)
Source: BMC Plant Biol. 2022 Mar 21;22:130. doi: 10.1186/s12870-022-03508-w (PMC8935790; doi:10.1186/s12870-022-03508-w)
Supplement: Supplementary file 9 — Additional file 9. [file 12870_2022_3508_MOESM9_ESM.xlsx]

## Sheet: Sheet1
Table S4 – Gene ID and relative expression level of the same DEGs in 6h vs 0h and 24h vs 0h both in ATL and ASL
Gene ID	ATL		ASL
	6h vs 0h	24h vs 0H	6h vs 0h	24h vs 0h
BnaA01g05410D	2.84376	1.46485	2.74801	1.04531
BnaA01g12320D	-3.83734	-1.94235	-3.51384	-2.25018
BnaA01g14560D	3.03629	2.41543	4.94682	4.1472
BnaA01g19210D	3.56082	2.12761	2.65416	1.58052
BnaA01g23160D	-4.25189	-1.77218	-5.19883	-1.38235
BnaA01g24320D	-1.37267	-1.06588	-1.38172	-1.47732
BnaA01g24360D	-1.47998	-1.46595	-1.96139	-1.8144
BnaA01g28190D	-1.75889	-2.07151	-1.83826	-1.38412
BnaA01g28620D	-2.43038	-1.70459	-2.87528	-1.76471
BnaA01g34550D	-1.86676	-2.27371	-1.73467	-1.15519
BnaA01g36590D	-4.00984	-1.65165	-4.83846	-1.39404
BnaA02g08560D	-1.94558	-2.70882	-2.09078	-1.10679
BnaA02g16460D	-1.29639	-2.94974	1.58733	-1.94797
BnaA02g22470D	-1.36635	-2.14196	-1.45143	-1.64588
BnaA02g28670D	3.4859	2.91204	2.33271	1.82184
BnaA02g35250D	-3.19445	-3.82291	-1.49389	-4.34075
BnaA02g35330D	-2.37356	-3.40463	-1.65067	-2.94735
BnaA03g05130D	-1.49961	-1.43915	-1.23892	-1.43004
BnaA03g06510D	-2.32563	-1.96317	-2.43984	-1.08216
BnaA03g10740D	-1.95633	-2.96624	-1.53842	-1.85547
BnaA03g11610D	-1.24921	-1.43616	-1.44167	-1.20495
BnaA03g17030D	-1.7442	-1.33491	-2.09826	-1.62621
BnaA03g20840D	-1.7478	-1.59379	-2.08532	-1.32345
BnaA03g30320D	-2.88624	-1.03136	-3.48888	-2.22456
BnaA03g33270D	3.07935	1.67951	2.45788	1.49261
BnaA03g40830D	-1.91866	-2.0443	-1.22562	-1.40181
BnaA03g43560D	-1.45231	-2.7711	-1.60986	-1.05514
BnaA03g45450D	-1.92846	-1.53257	-2.2129	-1.43192
BnaA03g54130D	-1.62819	-2.6109	-1.36654	-1.50084
BnaA04g09500D	-1.91442	-1.38908	-1.30984	-1.58338
BnaA04g16190D	1.09961	1.3785	2.89664	2.51021
BnaA04g17560D	-3.23939	-1.88025	-2.33127	-1.43964
BnaA04g17910D	2.25054	2.50965	3.7412	1.2142
BnaA05g00280D	-1.46348	-1.5128	-2.61541	-1.02179
BnaA05g15420D	-1.49271	-1.58067	-2.41242	-1.19355
BnaA05g16720D	3.63835	2.15119	3.05205	2.38341
BnaA05g23880D	-1.98545	-2.31683	-2.02029	-1.62369
BnaA05g29170D	-1.1815	-1.10877	-1.16417	-1.11271
BnaA05g29880D	1.5585	1.70922	1.8939	1.41858
BnaA05g33510D	-1.58793	-1.77915	-2.16302	-1.40659
BnaA05g33520D	-1.48201	-1.6713	-1.68919	-1.45027
BnaA06g02990D	-1.3287	-1.15607	-1.99281	-1.25497
BnaA06g08400D	-2.05509	-1.70531	-1.79018	-1.28038
BnaA06g11500D	-3.64279	-1.73172	-3.62778	-1.56718
BnaA06g13210D	-1.09534	-2.46975	-2.06299	-1.01896
BnaA06g22060D	-1.36602	-1.43679	-1.2491	-1.11073
BnaA06g31650D	-2.14975	-1.19005	-1.25405	-1.17421
BnaA06g31740D	-2.12797	-1.59892	-2.01129	-1.399
BnaA06g40800D	-3.12126	-3.69566	-2.21476	-2.3987
BnaA07g06080D	-1.65843	-1.21375	-2.02767	-1.18311
BnaA07g11450D	-2.90452	-3.75702	-1.25571	-2.34664
BnaA07g27120D	-3.03263	-2.10635	-1.95727	-1.47001
BnaA07g29670D	-1.02549	-2.14585	-1.0487	-1.0936
BnaA07g30630D	-4.09918	-2.31151	-3.76815	-3.36798
BnaA07g35350D	-2.77039	-1.82348	-3.26413	-1.5072
BnaA09g00120D	-1.4686	-1.49291	-2.73723	-2.14745
BnaA09g07040D	3.24515	1.60141	3.57728	1.33981
BnaA09g15290D	-3.77217	-2.18778	-3.22117	-1.87058
BnaA09g34520D	1.86296	1.23641	1.89095	1.47717
BnaA09g35410D	-1.90516	-4.12204	-1.07007	-2.33632
BnaA09g43630D	-2.27392	-3.64084	-1.12263	-2.19075
BnaA09g46650D	3.17048	1.38265	2.68144	1.15196
BnaA09g51450D	-3.00585	-2.26457	-4.11184	-1.67854
BnaA09g52060D	-1.50288	-1.08642	-2.61926	-1.2459
BnaA10g00690D	-2.46791	-1.9934	-2.24029	-1.21058
BnaA10g07620D	-4.14286	-3.80376	-3.04131	-2.19107
BnaA10g11500D	-2.45615	-2.83092	-2.28571	-2.96375
BnaA10g16290D	-2.42062	-1.9515	-2.38914	-1.37134
BnaAnng00500D	3.04106	1.2133	2.50176	1.0983
BnaAnng07910D	-2.61676	-2.52054	-1.95198	-1.93255
BnaAnng16550D	1.7794	1.40631	1.40957	1.19634
BnaAnng17890D	-9.83767	-1.39098	-8.40576	-1.00035
BnaAnng17970D	-1.65816	-1.06031	-2.01178	-1.17611
BnaAnng19580D	-1.22293	-2.24556	-1.4197	-1.67405
BnaAnng20820D	-3.22419	-2.28865	-3.01838	-2.04426
BnaAnng38610D	-3.32337	-2.73725	-3.31556	-1.49303
BnaC01g01230D	-1.38566	-1.96057	-2.19826	-1.33262
BnaC01g08120D	-2.87818	-2.11253	-3.14275	-2.21254
BnaC01g14030D	-3.99418	-2.13913	-3.03169	-2.16662
BnaC01g17140D	3.55006	2.50848	3.45479	3.03501
BnaC01g17980D	-2.59326	-1.55459	-3.21937	-1.05853
BnaC01g21190D	-4.20037	-2.30046	-3.9372	-1.95652
BnaC01g37160D	4.69576	1.45688	4.43603	1.65817
BnaC02g22250D	-1.45497	-3.1219	1.62429	-1.53696
BnaC02g24140D	-1.36896	-1.48336	-1.15907	-1.39795
BnaC02g38230D	-3.11392	-2.41466	-2.20533	-1.83098
BnaC02g48870D	-2.16068	-2.64475	-3.37272	-2.3913
BnaC03g03050D	-2.45604	-1.95394	-2.97542	-2.41486
BnaC03g08310D	-3.74727	-1.55288	-6.10723	-1.05191
BnaC03g24900D	-1.81865	-1.35486	-2.45855	-1.80518
BnaC03g30070D	-2.14143	-1.44058	-2.30765	-1.65334
BnaC03g37960D	1.34484	1.66703	1.98546	2.14266
BnaC03g38360D	2.22014	1.06059	1.97802	1.13871
BnaC03g52230D	1.80262	1.29107	1.68943	1.00576
BnaC03g57050D	-1.10777	-1.96033	-2.00446	-1.68508
BnaC03g59610D	-1.24707	-1.36167	-1.51502	-1.19185
BnaC03g59990D	-1.13565	-2.32596	-1.19393	-1.75723
BnaC03g60650D	-1.16624	-2.59142	-1.69488	-2.39734
BnaC03g67980D	-1.39038	-1.82232	-1.16055	-1.21705
BnaC03g71610D	-1.22869	-1.45902	-1.73146	-1.30814
BnaC03g72010D	-3.02411	-1.76063	-1.09509	-1.04207
BnaC04g08970D	-1.15557	-1.72107	-1.04273	-1.41726
BnaC04g12620D	1.46812	1.15823	1.84321	1.61154
BnaC04g13300D	-2.77579	-3.35363	-2.41674	-1.72865
BnaC04g25100D	-1.77478	-1.57849	-2.03316	-1.15158
BnaC04g41120D	-2.4666	-2.31168	-2.97734	-1.29621
BnaC04g41510D	1.54243	1.86481	2.71838	1.15374
BnaC05g03430D	-1.37798	-1.78133	-1.02362	-1.47498
BnaC05g09770D	-2.71306	-2.59853	-1.45977	-1.1952
BnaC05g09910D	-6.31859	-8.54697	-7.11262	-6.79859
BnaC05g09920D	-2.4019	-2.23562	-1.60757	-1.11426
BnaC05g13350D	-1.88587	-1.45869	-2.41227	-1.16469
BnaC05g13970D	-1.79369	-1.43599	-1.02714	-1.44939
BnaC05g25120D	-1.32424	-1.84037	-2.02687	-1.17323
BnaC05g37690D	-1.40423	-2.18434	-1.30561	-1.45608
BnaC05g47450D	2.89011	1.8105	4.21317	1.71929
BnaC05g48280D	-1.9122	-1.92399	-1.48594	-1.13448
BnaC06g00540D	-2.54697	-1.30209	-3.01934	-1.69805
BnaC06g12460D	-1.21615	-2.45091	-1.02702	-1.38275
BnaC06g13430D	-1.314	-1.69864	-1.69296	-1.41038
BnaC06g15320D	2.28915	2.36387	3.10177	1.59252
BnaC06g30030D	-2.37885	-1.64187	-1.98098	-1.41346
BnaC06g34440D	-2.75668	-2.44065	-2.08933	-1.09553
BnaC06g40250D	-2.16587	-1.72939	-2.46566	-1.52425
BnaC07g15380D	-3.43994	-2.26791	-2.06068	-1.3356
BnaC07g37370D	-1.95135	-1.22536	-2.7817	-1.69468
BnaC07g45200D	-2.89358	-1.33215	-3.11194	-1.68796
BnaC07g47490D	-3.71633	-2.14078	-2.95963	-1.8249
BnaC08g07470D	-3.05226	-2.04011	-4.4552	-2.63081
BnaC08g17160D	-1.33964	-1.46915	-1.83496	-1.33341
BnaC08g38140D	-4.28753	-4.50905	-5.48253	-2.58152
BnaC09g12490D	-1.02232	-1.27181	-1.33552	-1.01509
BnaC09g13960D	-1.37012	-1.3738	-1.47243	-1.11656
BnaC09g17940D	-1.63009	-1.00049	-1.33352	-1.06105
BnaC09g32750D	-2.57278	-2.30171	-2.39553	-3.39059
BnaC09g35410D	2.28987	1.53299	2.05744	1.20389
BnaC09g37350D	-1.15904	-1.16712	-1.23728	-1.02595
BnaC09g40660D	-7.21195	-2.33239	-8.01795	-1.19537
BnaC09g48700D	-1.49882	-1.72167	-2.17334	-1.48364
BnaCnng11210D	-2.21461	-3.33604	-2.06936	-1.32026
BnaCnng25670D	-3.37362	-2.24779	-3.10443	-1.38452
BnaCnng29300D	-3.23021	-3.25758	-1.61584	-1.65945
BnaCnng30730D	-4.71606	-1.98522	-8.29423	-1.28259
BnaCnng40680D	1.51454	1.18891	1.91107	1.42631
BnaCnng56880D	-1.61786	-1.09683	-2.0316	-1.63884
BnaCnng58650D	-1.13914	-1.05191	-1.14022	-1.23784
BnaCnng63310D	-4.35188	-3.11576	-4.91204	-2.31503
BnaCnng70190D	-1.73916	-1.0899	-1.50198	-1.34939
BnaCnng78620D	-3.84776	-3.38623	-3.85395	-3.05271
Brassica_napus_newGene_18176	-4.1102	-2.25349	-2.7737	-2.22575
Brassica_napus_newGene_3778	-3.17285	-2.35069	-2.66741	-1.91408
