# Supplementary material for: Integration of GWAS and transcriptome analyses to identify SNPs and candidate genes for aluminum tolerance in rapeseed (Brassica napus L.)
Source: BMC Plant Biol. 2022 Mar 21;22:130. doi: 10.1186/s12870-022-03508-w (PMC8935790; doi:10.1186/s12870-022-03508-w)
Supplement: Supplementary file 10 — Additional file 10. [file 12870_2022_3508_MOESM10_ESM.xlsx]

## Sheet: Sheet1
Table S5 – The functional annotation of the same DEGs in 6h vs 0h and 24h vs 0h both in ATL and ASL
Gene ID	Pfam_annotation	Swiss_Prot_annotation	NR_annotation
BnaA01g05410D	RNA recognition motif. (a.k.a. RRM, RBD, or RNP domain)	Glycine-rich RNA-binding protein 10 OS=Brassica napus OX=3708 GN=GRP10 PE=2 SV=1	PREDICTED: glycine-rich RNA-binding protein 10 isoform X1 [Brassica oleracea var. oleracea]
BnaA01g12320D	Trehalose-phosphatase	Probable trehalose-phosphate phosphatase G OS=Arabidopsis thaliana OX=3702 GN=TPPG PE=2 SV=1	PREDICTED: probable trehalose-phosphate phosphatase G [Brassica rapa]
BnaA01g14560D	Hsp20/alpha crystallin family	23.6 kDa heat shock protein, mitochondrial OS=Arabidopsis thaliana OX=3702 GN=HSP23.6 PE=2 SV=1	PREDICTED: 23.6 kDa heat shock protein, mitochondrial [Brassica rapa]
BnaA01g19210D	Protein kinase domain;; Protein tyrosine kinase;; NAF domain;; RIO1 family;; Lipopolysaccharide kinase (Kdo/WaaP) family	CBL-interacting serine/threonine-protein kinase 4 OS=Arabidopsis thaliana OX=3702 GN=CIPK4 PE=1 SV=1	BnaA01g19210D [Brassica napus]
BnaA01g23160D	2Fe-2S iron-sulfur cluster binding domain	Ferredoxin-2, chloroplastic OS=Arabidopsis thaliana OX=3702 GN=FD2 PE=1 SV=1	PREDICTED: ferredoxin, leaf L-A [Brassica rapa]
BnaA01g24320D	EF hand;; EF-hand domain pair;; EF-hand domain;; EF-hand domain pair;; EF hand;; EF-hand domain;; Secreted protein acidic and rich in cysteine Ca binding region;; Cytoskeletal-regulatory complex EF hand;; EF-hand domain	Calmodulin-like protein 11 OS=Arabidopsis thaliana OX=3702 GN=CML11 PE=2 SV=1	BnaC01g31320D [Brassica napus]
BnaA01g24360D	Cation transporting ATPase, C-terminus;; E1-E2 ATPase;; haloacid dehalogenase-like hydrolase;; Cation transport ATPase (P-type);; Cation transporter/ATPase, N-terminus	Putative calcium-transporting ATPase 13, plasma membrane-type OS=Arabidopsis thaliana OX=3702 GN=ACA13 PE=3 SV=1	BnaA01g24360D [Brassica napus]
BnaA01g28190D	Asparaginase	Probable isoaspartyl peptidase/L-asparaginase 2 OS=Arabidopsis thaliana OX=3702 GN=At3g16150 PE=2 SV=2	BnaA01g28190D [Brassica napus]
BnaA01g28620D	Phospholipase/Carboxylesterase;; Serine hydrolase (FSH1);; Serine aminopeptidase, S33;; Prolyl oligopeptidase family	Probable carboxylesterase Os04g0669500 OS=Oryza sativa subsp. japonica OX=39947 GN=Os04g0669500 PE=3 SV=1	BnaA01g28620D [Brassica napus]
BnaA01g34550D	Homeobox domain;; Homeobox associated leucine zipper	Homeobox-leucine zipper protein HAT22 OS=Arabidopsis thaliana OX=3702 GN=HAT22 PE=1 SV=1	PREDICTED: homeobox-leucine zipper protein HAT22 [Brassica rapa]
BnaA01g36590D	--	B-box domain protein 31 OS=Arabidopsis thaliana OX=3702 GN=MIP1B PE=2 SV=1	PREDICTED: B-box domain protein 31 [Brassica rapa]
BnaA02g08560D	--	--	PREDICTED: uncharacterized protein LOC103851817 [Brassica rapa]
BnaA02g16460D	NUDIX domain	Nudix hydrolase 21, chloroplastic OS=Arabidopsis thaliana OX=3702 GN=NUDT21 PE=2 SV=1	BnaA02g16460D [Brassica napus]
BnaA02g22470D	Glycosyl hydrolases family 16;; Xyloglucan endo-transglycosylase (XET) C-terminus	Xyloglucan endotransglucosylase/hydrolase protein 24 OS=Arabidopsis thaliana OX=3702 GN=XTH24 PE=1 SV=2	BnaAnng23050D [Brassica napus]
BnaA02g28670D	Voltage gated chloride channel;; CBS domain	Chloride channel protein CLC-b OS=Arabidopsis thaliana OX=3702 GN=CLC-B PE=1 SV=1	BnaA02g28670D [Brassica napus]
BnaA02g35250D	Glycosyl hydrolases family 16;; Xyloglucan endo-transglycosylase (XET) C-terminus	Xyloglucan endotransglucosylase/hydrolase protein 22 OS=Arabidopsis thaliana OX=3702 GN=XTH22 PE=1 SV=1	BnaA02g35250D [Brassica napus]
BnaA02g35330D	Glycosyl hydrolases family 16;; Xyloglucan endo-transglycosylase (XET) C-terminus	Xyloglucan endotransglucosylase/hydrolase protein 22 OS=Arabidopsis thaliana OX=3702 GN=XTH22 PE=1 SV=1	BnaA02g35330D [Brassica napus]
BnaA03g05130D	Lipase (class 3)	Senescence-associated carboxylesterase 101 OS=Arabidopsis thaliana OX=3702 GN=SAG101 PE=1 SV=1	PREDICTED: senescence-associated carboxylesterase 101-like isoform X2 [Brassica rapa]
BnaA03g06510D	Pyridoxal-dependent decarboxylase conserved domain;; Aminotransferase class-V	Glutamate decarboxylase 1 OS=Arabidopsis thaliana OX=3702 GN=GAD1 PE=1 SV=2	PREDICTED: glutamate decarboxylase 1-like [Brassica rapa]
BnaA03g10740D	--	--	PREDICTED: uncharacterized protein LOC103856812 [Brassica rapa]
BnaA03g11610D	GDSL-like Lipase/Acylhydrolase	GDSL esterase/lipase At5g55050 OS=Arabidopsis thaliana OX=3702 GN=At5g55050 PE=2 SV=1	BnaA03g11610D [Brassica napus]
BnaA03g17030D	Major intrinsic protein	Aquaporin PIP2-2 OS=Arabidopsis thaliana OX=3702 GN=PIP2-2 PE=1 SV=2	BnaA03g17030D [Brassica napus]
BnaA03g20840D	zinc-finger of the FCS-type, C2-C2	Protein MARD1 OS=Arabidopsis thaliana OX=3702 GN=MARD1 PE=2 SV=2	PREDICTED: uncharacterized protein LOC103858138 [Brassica rapa]
BnaA03g30320D	MatE	Protein DETOXIFICATION 43 OS=Arabidopsis thaliana OX=3702 GN=DTX43 PE=1 SV=1	PREDICTED: protein DETOXIFICATION 43-like [Brassica rapa]
BnaA03g33270D	DnaJ domain	Chaperone protein dnaJ 6 OS=Arabidopsis thaliana OX=3702 GN=ATJ6 PE=2 SV=1	chaperone protein dnaJ 6-like [Brassica napus]
BnaA03g40830D	Alpha/beta hydrolase family;; alpha/beta hydrolase fold;; Serine aminopeptidase, S33	Methylesterase 10 OS=Arabidopsis thaliana OX=3702 GN=MES10 PE=2 SV=1	methylesterase 10 [Brassica napus]
BnaA03g43560D	ABC transporter transmembrane region;; ABC transporter;; RecF/RecN/SMC N terminal domain;; P-loop containing region of AAA domain;; AAA ATPase domain;; Predicted ATPase of the ABC class;; AAA domain;; Zeta toxin;; Domain of unknown function DUF87;; ATPase family associated with various cellular activities (AAA);; AAA domain (dynein-related subfamily)	ABC transporter B family member 9 OS=Arabidopsis thaliana OX=3702 GN=ABCB9 PE=3 SV=2	PREDICTED: ABC transporter B family member 9 [Brassica rapa]
BnaA03g45450D	Trehalose-phosphatase	Probable trehalose-phosphate phosphatase G OS=Arabidopsis thaliana OX=3702 GN=TPPG PE=2 SV=1	PREDICTED: probable trehalose-phosphate phosphatase G [Brassica rapa]
BnaA03g54130D	TAZ zinc finger;; BTB/POZ domain	BTB/POZ and TAZ domain-containing protein 5 OS=Arabidopsis thaliana OX=3702 GN=BT5 PE=1 SV=1	PREDICTED: BTB/POZ and TAZ domain-containing protein 5 [Brassica rapa]
BnaA04g09500D	EF-hand domain pair;; EF-hand domain;; EF hand;; EF-hand domain pair	Probable calcium-binding protein CML45 OS=Arabidopsis thaliana OX=3702 GN=CML45 PE=1 SV=1	PREDICTED: probable calcium-binding protein CML45 [Brassica oleracea var. oleracea]
BnaA04g16190D	TCP-1/cpn60 chaperonin family	RuBisCO large subunit-binding protein subunit alpha, chloroplastic (Fragment) OS=Brassica napus OX=3708 PE=2 SV=2	BnaA04g16190D [Brassica napus]
BnaA04g17560D	Cytochrome P450	Trans-cinnamate 4-monooxygenase OS=Arabidopsis thaliana OX=3702 GN=CYP73A5 PE=2 SV=1	BnaA04g17560D [Brassica napus]
BnaA04g17910D	Glutathione S-transferase, N-terminal domain;; Glutathione S-transferase, C-terminal domain;; Glutathione S-transferase, N-terminal domain;; Glutathione S-transferase, N-terminal domain;; Glutathione S-transferase, C-terminal domain	Glutathione S-transferase F9 OS=Arabidopsis thaliana OX=3702 GN=GSTF9 PE=1 SV=1	glutathione S-transferase F9 [Brassica napus]
BnaA05g00280D	Universal stress protein family	Universal stress protein A-like protein OS=Arabidopsis thaliana OX=3702 GN=At3g01520 PE=1 SV=2	PREDICTED: universal stress protein PHOS34 [Brassica rapa]
BnaA05g15420D	MatE;; Polysaccharide biosynthesis C-terminal domain	Protein DETOXIFICATION 42 OS=Arabidopsis thaliana OX=3702 GN=DTX42 PE=2 SV=2	BnaA05g15420D [Brassica napus]
BnaA05g16720D	Protein kinase domain;; Protein tyrosine kinase;; NAF domain;; Kinase-like	CBL-interacting serine/threonine-protein kinase 7 OS=Arabidopsis thaliana OX=3702 GN=CIPK7 PE=1 SV=1	BnaA05g16720D [Brassica napus]
BnaA05g23880D	Phospholipase/Carboxylesterase;; Serine hydrolase (FSH1)	Probable carboxylesterase Os04g0669500 OS=Oryza sativa subsp. japonica OX=39947 GN=Os04g0669500 PE=3 SV=1	PREDICTED: acyl-protein thioesterase 2-like [Brassica rapa]
BnaA05g29170D	Multicopper oxidase;; Multicopper oxidase;; Multicopper oxidase	Laccase-7 OS=Arabidopsis thaliana OX=3702 GN=LAC7 PE=2 SV=1	BnaA05g29170D [Brassica napus]
BnaA05g29880D	Hsp90 protein;; Histidine kinase-, DNA gyrase B-, and HSP90-like ATPase;; Histidine kinase-, DNA gyrase B-, and HSP90-like ATPase	Heat shock protein 90-6, mitochondrial OS=Arabidopsis thaliana OX=3702 GN=HSP90-6 PE=2 SV=1	BnaA05g29880D [Brassica napus]
BnaA05g33510D	Adenosylmethionine decarboxylase	S-adenosylmethionine decarboxylase proenzyme 3 OS=Brassica juncea OX=3707 GN=SAMDC3 PE=2 SV=1	S-adenosylmethionine decarboxylase proenzyme 3 isoform X1 [Brassica napus]
BnaA05g33520D	S-adenosyl-l-methionine decarboxylase leader peptide	--	hypothetical protein EUTSA_v10015839mg [Eutrema salsugineum]
BnaA06g02990D	Cytochrome P450	Cytochrome P450 72A15 OS=Arabidopsis thaliana OX=3702 GN=CYP72A15 PE=2 SV=1	BnaA06g02990D [Brassica napus]
BnaA06g08400D	Calcium-dependent channel, 7TM region, putative phosphate;; Late exocytosis, associated with Golgi transport;; Cytosolic domain of 10TM putative phosphate transporter	CSC1-like protein At1g11960 OS=Arabidopsis thaliana OX=3702 GN=At1g11960 PE=2 SV=1	PREDICTED: CSC1-like protein At1g11960 [Brassica rapa]
BnaA06g11500D	Glutathione S-transferase, N-terminal domain;; Glutathione S-transferase, N-terminal domain;; Glutathione S-transferase, C-terminal domain;; Glutathione S-transferase, C-terminal domain;; Glutathione S-transferase, N-terminal domain	Glutathione S-transferase U24 OS=Arabidopsis thaliana OX=3702 GN=GSTU24 PE=2 SV=1	glutathione S-transferase U24-like [Brassica napus]
BnaA06g13210D	Response regulator receiver domain	Two-component response regulator ARR7 OS=Arabidopsis thaliana OX=3702 GN=ARR7 PE=1 SV=1	PREDICTED: two-component response regulator ARR7-like [Brassica rapa]
BnaA06g22060D	Calmodulin binding protein-like	Calmodulin-binding protein 60 A OS=Arabidopsis thaliana OX=3702 GN=CBP60A PE=2 SV=1	PREDICTED: calmodulin-binding protein 60 A [Brassica rapa]
BnaA06g31650D	Glycosyltransferase like family 2;; Glycosyl transferase family group 2;; Glycosyl transferase family 21;; Glycosyl transferase family 2	Xyloglucan glycosyltransferase 4 OS=Arabidopsis thaliana OX=3702 GN=CSLC4 PE=1 SV=1	PREDICTED: xyloglucan glycosyltransferase 4 [Brassica oleracea var. oleracea]
BnaA06g31740D	Tetratricopeptide repeat;; Tetratricopeptide repeat;; Tetratricopeptide repeat;; Tetratricopeptide repeat;; Tetratricopeptide repeat;; Tetratricopeptide repeat;; Tetratricopeptide repeat;; Tetratricopeptide repeat;; TPR repeat;; Uncharacterized protein conserved in bacteria (DUF2225)	Protein KINESIN LIGHT CHAIN-RELATED 2 OS=Arabidopsis thaliana OX=3702 GN=KLCR2 PE=1 SV=1	PREDICTED: nephrocystin-3 [Brassica rapa]
BnaA06g40800D	Pollen allergen;; Lytic transglycolase	Expansin-like A2 OS=Arabidopsis thaliana OX=3702 GN=EXLA2 PE=2 SV=1	PREDICTED: expansin-like A2 [Brassica rapa]
BnaA07g06080D	Pectate lyase	Probable pectate lyase 9 OS=Arabidopsis thaliana OX=3702 GN=At3g24230 PE=2 SV=1	PREDICTED: probable pectate lyase 9 [Brassica rapa]
BnaA07g11450D	Dehydrin	Dehydrin ERD10 OS=Arabidopsis thaliana OX=3702 GN=ERD10 PE=1 SV=1	dehydrin ERD10-like [Brassica napus]
BnaA07g27120D	--	--	PREDICTED: uncharacterized protein LOC103831257 [Brassica rapa]
BnaA07g29670D	MatE	Protein DETOXIFICATION 54 OS=Arabidopsis thaliana OX=3702 GN=DTX54 PE=2 SV=1	protein DETOXIFICATION 54-like [Brassica napus]
BnaA07g30630D	--	CLAVATA3/ESR (CLE)-related protein 1 OS=Arabidopsis thaliana OX=3702 GN=CLE1 PE=1 SV=1	CLAVATA3/ESR (CLE)-related protein 1-like [Brassica napus]
BnaA07g35350D	--	Zinc finger protein 1 OS=Arabidopsis thaliana OX=3702 GN=ZFP1 PE=2 SV=1	zinc finger protein 1 [Brassica napus]
BnaA09g00120D	WRKY DNA -binding domain	WRKY transcription factor 22 OS=Arabidopsis thaliana OX=3702 GN=WRKY22 PE=2 SV=1	BnaA09g00120D [Brassica napus]
BnaA09g07040D	4-alpha-glucanotransferase	4-alpha-glucanotransferase DPE1, chloroplastic/amyloplastic OS=Arabidopsis thaliana OX=3702 GN=DPE1 PE=1 SV=1	BnaA09g07040D [Brassica napus]
BnaA09g15290D	Glycosyl transferase family 8	Galactinol synthase 2 OS=Arabidopsis thaliana OX=3702 GN=GOLS2 PE=1 SV=1	PREDICTED: galactinol synthase 2 [Brassica rapa]
BnaA09g34520D	Transferrin receptor-like dimerisation domain;; Peptidase family M28	Probable glutamate carboxypeptidase AMP1 OS=Arabidopsis thaliana OX=3702 GN=AMP1 PE=1 SV=3	probable glutamate carboxypeptidase AMP1 [Brassica napus]
BnaA09g35410D	Hs1pro-1 protein C-terminus;; Hs1pro-1 N-terminus	Nematode resistance protein-like HSPRO1 OS=Arabidopsis thaliana OX=3702 GN=HSPRO1 PE=1 SV=1	nematode resistance protein-like HSPRO1 [Brassica napus]
BnaA09g43630D	PDDEXK-like family of unknown function	--	BnaA09g43630D [Brassica napus]
BnaA09g46650D	Cytochrome P450	Cytochrome P450 71B28 OS=Arabidopsis thaliana OX=3702 GN=CYP71B28 PE=2 SV=1	BnaA09g46650D [Brassica napus]
BnaA09g51450D	Citrate transporter;; Arsenical pump membrane protein	Silicon efflux transporter LSI3 OS=Oryza sativa subsp. japonica OX=39947 GN=LSI3 PE=2 SV=1	BnaA09g51450D [Brassica napus]
BnaA09g52060D	E1-E2 ATPase;; Cation transporting ATPase, C-terminus;; Cation transporter/ATPase, N-terminus;; haloacid dehalogenase-like hydrolase;; Cation transport ATPase (P-type);; haloacid dehalogenase-like hydrolase	Calcium-transporting ATPase 2, endoplasmic reticulum-type OS=Arabidopsis thaliana OX=3702 GN=ECA2 PE=1 SV=1	BnaA09g52060D [Brassica napus]
BnaA10g00690D	Protein kinase domain;; Protein tyrosine kinase;; NAF domain;; Kinase-like	CBL-interacting serine/threonine-protein kinase 9 OS=Arabidopsis thaliana OX=3702 GN=CIPK9 PE=1 SV=2	PREDICTED: CBL-interacting serine/threonine-protein kinase 9 [Brassica rapa]
BnaA10g07620D	AP2 domain	Ethylene-responsive transcription factor ERF025 OS=Arabidopsis thaliana OX=3702 GN=ERF025 PE=2 SV=1	ethylene-responsive transcription factor ERF025-like [Brassica napus]
BnaA10g11500D	Glycosyl hydrolases family 16;; Xyloglucan endo-transglycosylase (XET) C-terminus	Xyloglucan endotransglucosylase/hydrolase protein 22 OS=Arabidopsis thaliana OX=3702 GN=XTH22 PE=1 SV=1	BnaA10g11500D [Brassica napus]
BnaA10g16290D	Glycosyl hydrolase family 14	Inactive beta-amylase 9 OS=Arabidopsis thaliana OX=3702 GN=BAM9 PE=2 SV=1	PREDICTED: inactive beta-amylase 9 [Brassica rapa]
BnaAnng00500D	Response regulator receiver domain;; CCT motif	Two-component response regulator-like APRR7 OS=Arabidopsis thaliana OX=3702 GN=APRR7 PE=1 SV=1	pseudo-response regulator 7a [Brassica rapa]
BnaAnng07910D	Proline dehydrogenase	Proline dehydrogenase 1, mitochondrial OS=Arabidopsis thaliana OX=3702 GN=POX1 PE=1 SV=2	proline dehydrogenase 1, mitochondrial [Brassica rapa]
BnaAnng16550D	Myb/SANT-like DNA-binding domain	--	BnaAnng16550D [Brassica napus]
BnaAnng17890D	Myb-like DNA-binding domain	Protein LHY OS=Arabidopsis thaliana OX=3702 GN=LHY PE=1 SV=2	BnaAnng17890D [Brassica napus]
BnaAnng17970D	Pollen allergen;; Lytic transglycolase	Expansin-like A2 OS=Arabidopsis thaliana OX=3702 GN=EXLA2 PE=2 SV=1	PREDICTED: expansin-like A2 [Brassica rapa]
BnaAnng19580D	Cysteine-rich TM module stress tolerance	--	BnaAnng19580D [Brassica napus]
BnaAnng20820D	Pectinesterase;; Plant invertase/pectin methylesterase inhibitor	Probable pectinesterase/pectinesterase inhibitor 41 OS=Arabidopsis thaliana OX=3702 GN=PME41 PE=2 SV=2	BnaAnng20820D [Brassica napus]
BnaAnng38610D	Domain associated at C-terminal with AAA;; ATPase family associated with various cellular activities (AAA)	AAA-ATPase At4g25835 OS=Arabidopsis thaliana OX=3702 GN=At4g25835 PE=2 SV=1	BnaAnng38610D [Brassica napus]
BnaC01g01230D	Homeobox domain;; Homeobox associated leucine zipper	Homeobox-leucine zipper protein HAT22 OS=Arabidopsis thaliana OX=3702 GN=HAT22 PE=1 SV=1	PREDICTED: homeobox-leucine zipper protein HAT22-like [Brassica oleracea var. oleracea]
BnaC01g08120D	Glycosyl hydrolases family 16;; Xyloglucan endo-transglycosylase (XET) C-terminus	Probable xyloglucan endotransglucosylase/hydrolase protein 18 OS=Arabidopsis thaliana OX=3702 GN=XTH18 PE=2 SV=1	PREDICTED: probable xyloglucan endotransglucosylase/hydrolase protein 18 [Brassica rapa]
BnaC01g14030D	Trehalose-phosphatase	Probable trehalose-phosphate phosphatase G OS=Arabidopsis thaliana OX=3702 GN=TPPG PE=2 SV=1	PREDICTED: probable trehalose-phosphate phosphatase G [Brassica oleracea var. oleracea]
BnaC01g17140D	Hsp20/alpha crystallin family	23.6 kDa heat shock protein, mitochondrial OS=Arabidopsis thaliana OX=3702 GN=HSP23.6 PE=2 SV=1	PREDICTED: 23.6 kDa heat shock protein, mitochondrial [Brassica rapa]
BnaC01g17980D	Cation transporting ATPase, C-terminus;; E1-E2 ATPase;; Cation transport ATPase (P-type);; haloacid dehalogenase-like hydrolase;; Cation transporter/ATPase, N-terminus	Calcium-transporting ATPase 8, plasma membrane-type OS=Arabidopsis thaliana OX=3702 GN=ACA8 PE=1 SV=1	PREDICTED: calcium-transporting ATPase 8, plasma membrane-type-like [Brassica oleracea var. oleracea]
BnaC01g21190D	Glycosyl hydrolase family 14	Beta-amylase 3, chloroplastic OS=Arabidopsis thaliana OX=3702 GN=BAM3 PE=1 SV=3	BnaC01g21190D [Brassica napus]
BnaC01g37160D	DnaJ domain	DnaJ protein P58IPK homolog A OS=Oryza sativa subsp. japonica OX=39947 GN=P58A PE=1 SV=1	BnaC01g37160D [Brassica napus]
BnaC02g22250D	NUDIX domain	Nudix hydrolase 21, chloroplastic OS=Arabidopsis thaliana OX=3702 GN=NUDT21 PE=2 SV=1	nudix hydrolase 21, chloroplastic [Brassica napus]
BnaC02g24140D	Membrane transport protein	Protein PIN-LIKES 3 OS=Arabidopsis thaliana OX=3702 GN=PILS3 PE=2 SV=1	BnaC02g24140D [Brassica napus]
BnaC02g38230D	Proline dehydrogenase	Proline dehydrogenase 1, mitochondrial OS=Arabidopsis thaliana OX=3702 GN=POX1 PE=1 SV=2	PREDICTED: proline dehydrogenase 1, mitochondrial-like [Brassica oleracea var. oleracea]
BnaC02g48870D	Mitochondrial calcium uniporter	Calcium uniporter protein 3, mitochondrial OS=Arabidopsis thaliana OX=3702 GN=At5g66650 PE=2 SV=1	PREDICTED: calcium uniporter protein 3, mitochondrial-like [Brassica oleracea var. oleracea]
BnaC03g03050D	Glutamate/Leucine/Phenylalanine/Valine dehydrogenase;; Glu/Leu/Phe/Val dehydrogenase, dimerisation domain	Glutamate dehydrogenase 2 OS=Arabidopsis thaliana OX=3702 GN=GDH2 PE=1 SV=1	glutamate dehydrogenase 2-like isoform X1 [Brassica napus]
BnaC03g08310D	Myb-like DNA-binding domain	Protein REVEILLE 1 OS=Arabidopsis thaliana OX=3702 GN=RVE1 PE=2 SV=1	PREDICTED: protein REVEILLE 1-like [Brassica oleracea var. oleracea]
BnaC03g24900D	zinc-finger of the FCS-type, C2-C2	Protein MARD1 OS=Arabidopsis thaliana OX=3702 GN=MARD1 PE=2 SV=2	uncharacterized protein BNAC03G24900D [Brassica napus]
BnaC03g30070D	F-box domain	F-box protein At4g05010 OS=Arabidopsis thaliana OX=3702 GN=At4g05010 PE=2 SV=1	PREDICTED: F-box protein At4g05010-like [Brassica oleracea var. oleracea]
BnaC03g37960D	TCP-1/cpn60 chaperonin family	Chaperonin 60 subunit beta 2, chloroplastic OS=Arabidopsis thaliana OX=3702 GN=CPN60B2 PE=1 SV=1	chaperonin 60 subunit beta 2, chloroplastic [Brassica napus]
BnaC03g38360D	DnaJ domain	Chaperone protein dnaJ 6 OS=Arabidopsis thaliana OX=3702 GN=ATJ6 PE=2 SV=1	chaperone protein dnaJ 6 [Brassica napus]
BnaC03g52230D	Mitochondrial carrier protein;; EF hand;; EF-hand domain pair;; EF-hand domain;; EF-hand domain pair;; EF hand;; Secreted protein acidic and rich in cysteine Ca binding region	Mitochondrial adenine nucleotide transporter ADNT1 OS=Arabidopsis thaliana OX=3702 GN=ADNT1 PE=1 SV=1	calcium-binding mitochondrial carrier protein SCaMC-3-like [Brassica napus]
BnaC03g57050D	Protein kinase domain;; Protein tyrosine kinase;; Leucine rich repeat;; Leucine Rich repeats (2 copies);; Leucine Rich Repeat;; Leucine rich repeat N-terminal domain	Probable LRR receptor-like serine/threonine-protein kinase At3g47570 OS=Arabidopsis thaliana OX=3702 GN=At3g47570 PE=2 SV=1	BnaC03g57050D [Brassica napus]
BnaC03g59610D	2OG-Fe(II) oxygenase superfamily;; non-haem dioxygenase in morphine synthesis N-terminal	Gibberellin 2-beta-dioxygenase 2 OS=Arabidopsis thaliana OX=3702 GN=GA2OX2 PE=2 SV=1	gibberellin 2-beta-dioxygenase 2 [Brassica napus]
BnaC03g59990D	Protein tyrosine kinase;; Protein kinase domain	Serine/threonine-protein kinase STY46 OS=Arabidopsis thaliana OX=3702 GN=STY46 PE=1 SV=1	BnaC03g59990D [Brassica napus]
BnaC03g60650D	AP2 domain	Ethylene-responsive transcription factor ERF060 OS=Arabidopsis thaliana OX=3702 GN=ERF060 PE=2 SV=1	BnaC03g60650D [Brassica napus]
BnaC03g67980D	Glycosyl hydrolases family 16;; Xyloglucan endo-transglycosylase (XET) C-terminus	Xyloglucan endotransglucosylase/hydrolase protein 24 OS=Arabidopsis thaliana OX=3702 GN=XTH24 PE=1 SV=2	BnaAnng23050D [Brassica napus]
BnaC03g71610D	GDSL-like Lipase/Acylhydrolase	GDSL esterase/lipase At5g55050 OS=Arabidopsis thaliana OX=3702 GN=At5g55050 PE=2 SV=1	BnaC03g71610D [Brassica napus]
BnaC03g72010D	Major intrinsic protein	Aquaporin PIP2-2 OS=Arabidopsis thaliana OX=3702 GN=PIP2-2 PE=1 SV=2	BnaC03g72010D [Brassica napus]
BnaC04g08970D	AN1-like Zinc finger;; A20-like zinc finger	Zinc finger A20 and AN1 domain-containing stress-associated protein 4 OS=Arabidopsis thaliana OX=3702 GN=SAP4 PE=1 SV=1	zinc finger A20 and AN1 domain-containing stress-associated protein 4-like [Brassica napus]
BnaC04g12620D	NAD-specific glutamate dehydrogenase	Heat shock 70 kDa protein 8 OS=Arabidopsis thaliana OX=3702 GN=HSP70-8 PE=1 SV=1	heat shock 70 kDa protein 8 [Brassica napus]
BnaC04g13300D	--	CLAVATA3/ESR (CLE)-related protein 6 OS=Arabidopsis thaliana OX=3702 GN=CLE6 PE=2 SV=1	PREDICTED: CLAVATA3/ESR (CLE)-related protein 5-like [Brassica oleracea var. oleracea]
BnaC04g25100D	Heavy-metal-associated domain	Copper transport protein CCH OS=Arabidopsis thaliana OX=3702 GN=CCH PE=1 SV=1	BnaC04g25100D [Brassica napus]
BnaC04g41120D	Cytochrome P450	Trans-cinnamate 4-monooxygenase OS=Arabidopsis thaliana OX=3702 GN=CYP73A5 PE=2 SV=1	PREDICTED: trans-cinnamate 4-monooxygenase-like [Brassica oleracea var. oleracea]
BnaC04g41510D	Glutathione S-transferase, C-terminal domain;; Glutathione S-transferase, N-terminal domain;; Glutathione S-transferase, N-terminal domain;; Glutathione S-transferase, N-terminal domain;; Glutathione S-transferase, C-terminal domain	Glutathione S-transferase F9 OS=Arabidopsis thaliana OX=3702 GN=GSTF9 PE=1 SV=1	PREDICTED: glutathione S-transferase F9 [Brassica oleracea var. oleracea]
BnaC05g03430D	Cysteine-rich TM module stress tolerance	--	BnaC05g03430D [Brassica napus]
BnaC05g09770D	Calcium-dependent channel, 7TM region, putative phosphate;; Late exocytosis, associated with Golgi transport;; Cytosolic domain of 10TM putative phosphate transporter	CSC1-like protein At1g11960 OS=Arabidopsis thaliana OX=3702 GN=At1g11960 PE=2 SV=1	PREDICTED: CSC1-like protein At1g11960 [Brassica oleracea var. oleracea]
BnaC05g09910D	Protein of unknown function (DUF1262)	--	uncharacterized protein BNAC05G09910D [Brassica napus]
BnaC05g09920D	CDP-alcohol phosphatidyltransferase	Choline/ethanolaminephosphotransferase 1 OS=Arabidopsis thaliana OX=3702 GN=AAPT1 PE=1 SV=1	BnaC05g09920D [Brassica napus]
BnaC05g13350D	Glutathione S-transferase, C-terminal domain;; Glutathione S-transferase, C-terminal domain;; Glutathione S-transferase, N-terminal domain	Glutathione S-transferase U24 OS=Arabidopsis thaliana OX=3702 GN=GSTU24 PE=2 SV=1	BnaC05g13350D [Brassica napus]
BnaC05g13970D	EF hand;; EF-hand domain pair;; EF-hand domain;; EF hand;; EF-hand domain pair;; Secreted protein acidic and rich in cysteine Ca binding region;; Cytoskeletal-regulatory complex EF hand	Probable calcium-binding protein CML27 OS=Arabidopsis thaliana OX=3702 GN=CML27 PE=1 SV=1	BnaC05g13970D [Brassica napus]
BnaC05g25120D	MatE;; Polysaccharide biosynthesis C-terminal domain	Protein DETOXIFICATION 42 OS=Arabidopsis thaliana OX=3702 GN=DTX42 PE=2 SV=2	protein DETOXIFICATION 42 isoform X1 [Brassica napus]
BnaC05g37690D	Phospholipase/Carboxylesterase;; Serine hydrolase (FSH1)	Probable carboxylesterase Os04g0669500 OS=Oryza sativa subsp. japonica OX=39947 GN=Os04g0669500 PE=3 SV=1	acyl-protein thioesterase 2-like [Brassica napus]
BnaC05g47450D	Glyceraldehyde 3-phosphate dehydrogenase, C-terminal domain;; Glyceraldehyde 3-phosphate dehydrogenase, NAD binding domain	Glyceraldehyde-3-phosphate dehydrogenase, cytosolic OS=Sinapis alba OX=3728 GN=GAPC PE=2 SV=2	BnaC05g47450D [Brassica napus]
BnaC05g48280D	Adenosylmethionine decarboxylase;; S-adenosyl-l-methionine decarboxylase leader peptide	S-adenosylmethionine decarboxylase proenzyme 3 OS=Brassica juncea OX=3707 GN=SAMDC3 PE=2 SV=1	BnaC05g48280D [Brassica napus]
BnaC06g00540D	ATPase family associated with various cellular activities (AAA);; Domain associated at C-terminal with AAA;; Holliday junction DNA helicase ruvB N-terminus;; Protein of unknown function (DUF815)	AAA-ATPase At1g43910 OS=Arabidopsis thaliana OX=3702 GN=At1g43910 PE=1 SV=1	PREDICTED: probable mitochondrial chaperone BCS1-B [Brassica oleracea var. oleracea]
BnaC06g12460D	Ankyrin repeats (3 copies);; Zinc finger, C3HC4 type (RING finger);; Ankyrin repeat;; Ankyrin repeats (many copies);; Ankyrin repeats (many copies);; Ankyrin repeat;; Prokaryotic RING finger family 4	Putative E3 ubiquitin-protein ligase XBAT34 OS=Arabidopsis thaliana OX=3702 GN=XBAT34 PE=2 SV=1	putative E3 ubiquitin-protein ligase XBAT34 [Brassica napus]
BnaC06g13430D	Glycerophosphoryl diester phosphodiesterase family	Glycerophosphodiester phosphodiesterase GDPD2 OS=Arabidopsis thaliana OX=3702 GN=GDPD2 PE=2 SV=1	BnaC06g13430D [Brassica napus]
BnaC06g15320D	DJ-1/PfpI family	DJ-1 protein homolog F OS=Arabidopsis thaliana OX=3702 GN=DJ1F PE=1 SV=1	BnaC06g15320D [Brassica napus]
BnaC06g30030D	--	--	PREDICTED: uncharacterized protein LOC106298355 [Brassica oleracea var. oleracea]
BnaC06g34440D	EF hand;; EF-hand domain pair;; EF-hand domain;; EF hand;; EF-hand domain pair;; Secreted protein acidic and rich in cysteine Ca binding region;; Cytoskeletal-regulatory complex EF hand	Probable calcium-binding protein CML26 OS=Arabidopsis thaliana OX=3702 GN=CML26 PE=1 SV=1	PREDICTED: probable calcium-binding protein CML26 [Brassica rapa]
BnaC06g40250D	--	Zinc finger protein 1 OS=Arabidopsis thaliana OX=3702 GN=ZFP1 PE=2 SV=1	BnaC06g40250D [Brassica napus]
BnaC07g15380D	Dehydrin	Dehydrin ERD10 OS=Arabidopsis thaliana OX=3702 GN=ERD10 PE=1 SV=1	dehydrin ERD10-like [Brassica napus]
BnaC07g37370D	Trehalose-phosphatase	Probable trehalose-phosphate phosphatase G OS=Arabidopsis thaliana OX=3702 GN=TPPG PE=2 SV=1	PREDICTED: probable trehalose-phosphate phosphatase G [Brassica oleracea var. oleracea]
BnaC07g45200D	Pyridoxal-dependent decarboxylase, pyridoxal binding domain	Arginine decarboxylase 2 OS=Arabidopsis thaliana OX=3702 GN=ADC2 PE=1 SV=1	arginine decarboxylase 2-like [Brassica napus]
BnaC07g47490D	Domain of unknown function (DUF3490)	Kinesin-like protein KIN-7F OS=Arabidopsis thaliana OX=3702 GN=KIN7F PE=2 SV=1	PREDICTED: uncharacterized protein LOC106304992 [Brassica oleracea var. oleracea]
BnaC08g07470D	No apical meristem (NAM) protein	NAC domain-containing protein 96 OS=Arabidopsis thaliana OX=3702 GN=NAC096 PE=1 SV=1	PREDICTED: NAC domain-containing protein 86 isoform X1 [Brassica oleracea var. oleracea]
BnaC08g17160D	Cytochrome P450	Cytochrome P450 72C1 OS=Arabidopsis thaliana OX=3702 GN=CYP72C1 PE=2 SV=2	cytochrome P450 72C1-like [Brassica napus]
BnaC08g38140D	--	--	PREDICTED: uncharacterized protein LOC106310001 [Brassica oleracea var. oleracea]
BnaC09g12490D	Ferric reductase NAD binding domain;; Respiratory burst NADPH oxidase;; FAD-binding domain;; Ferric reductase like transmembrane component	Respiratory burst oxidase homolog protein F OS=Arabidopsis thaliana OX=3702 GN=RBOHF PE=1 SV=1	BnaC09g12490D [Brassica napus]
BnaC09g13960D	MatE	Protein DETOXIFICATION 37 OS=Arabidopsis thaliana OX=3702 GN=DTX37 PE=2 SV=1	protein DETOXIFICATION 37 isoform X1 [Brassica napus]
BnaC09g17940D	Fasciclin domain	Fasciclin-like arabinogalactan protein 13 OS=Arabidopsis thaliana OX=3702 GN=FLA13 PE=1 SV=1	BnaC09g17940D [Brassica napus]
BnaC09g32750D	Glycosyl hydrolases family 16;; Xyloglucan endo-transglycosylase (XET) C-terminus	Xyloglucan endotransglucosylase/hydrolase protein 22 OS=Arabidopsis thaliana OX=3702 GN=XTH22 PE=1 SV=1	BnaC09g32750D [Brassica napus]
BnaC09g35410D	Response regulator receiver domain;; CCT motif	Two-component response regulator-like APRR3 OS=Arabidopsis thaliana OX=3702 GN=APRR3 PE=1 SV=1	two-component response regulator-like APRR3 isoform X2 [Brassica napus]
BnaC09g37350D	Leucine rich repeat;; Leucine Rich repeats (2 copies);; Protein kinase domain;; Protein tyrosine kinase;; Leucine rich repeat N-terminal domain;; Leucine Rich Repeat	LRR receptor-like serine/threonine-protein kinase EFR OS=Arabidopsis thaliana OX=3702 GN=EFR PE=1 SV=1	BnaC09g37350D [Brassica napus]
BnaC09g40660D	Myb-like DNA-binding domain	Protein REVEILLE 1 OS=Arabidopsis thaliana OX=3702 GN=RVE1 PE=2 SV=1	BnaC09g40660D [Brassica napus]
BnaC09g48700D	Leucine rich repeat N-terminal domain;; Leucine rich repeat;; Leucine Rich repeats (2 copies);; Leucine Rich Repeat	Polygalacturonase inhibitor 1 OS=Arabidopsis thaliana OX=3702 GN=PGIP1 PE=1 SV=1	PREDICTED: polygalacturonase inhibitor 1-like [Brassica oleracea var. oleracea]
BnaCnng11210D	TIR domain;; TIR domain	Disease resistance-like protein DSC2 OS=Arabidopsis thaliana OX=3702 GN=DSC2 PE=1 SV=1	BnaCnng11210D [Brassica napus]
BnaCnng25670D	Protein kinase domain;; Protein tyrosine kinase;; Salt stress response/antifungal	Putative cysteine-rich receptor-like protein kinase 39 OS=Arabidopsis thaliana OX=3702 GN=CRK39 PE=3 SV=1	BnaCnng25670D [Brassica napus]
BnaCnng29300D	Sodium/calcium exchanger protein;; EF-hand domain pair;; EF hand;; EF hand;; EF-hand domain	Sodium/calcium exchanger NCL OS=Arabidopsis thaliana OX=3702 GN=NCL PE=2 SV=1	BnaCnng29300D [Brassica napus]
BnaCnng30730D	B-box zinc finger	B-box zinc finger protein 25 OS=Arabidopsis thaliana OX=3702 GN=BBX25 PE=1 SV=2	B-box zinc finger protein 25 [Brassica napus]
BnaCnng40680D	Elongation factor P, C-terminal;; Elongation factor P (EF-P) KOW-like domain;; Elongation factor P (EF-P) OB domain	--	BnaCnng40680D [Brassica napus]
BnaCnng56880D	Tyrosine phosphatase family;; Tyrosine phosphatase family	Tyrosine-protein phosphatase DSP3 OS=Arabidopsis thaliana OX=3702 GN=DSP3 PE=1 SV=1	BnaCnng56880D [Brassica napus]
BnaCnng58650D	Domain associated at C-terminal with AAA;; ATPase family associated with various cellular activities (AAA)	AAA-ATPase At5g57480 OS=Arabidopsis thaliana OX=3702 GN=At5g57480 PE=3 SV=1	AAA-ATPase At5g57480 [Brassica napus]
BnaCnng63310D	Glycosyl transferase family 8	Galactinol synthase 2 OS=Arabidopsis thaliana OX=3702 GN=GOLS2 PE=1 SV=1	BnaCnng63310D [Brassica napus]
BnaCnng70190D	Glycosyl hydrolases family 28	Probable polygalacturonase OS=Vitis vinifera OX=29760 GN=GSVIVT00026920001 PE=1 SV=1	PREDICTED: probable polygalacturonase [Brassica oleracea var. oleracea]
BnaCnng78620D	Pollen allergen;; Lytic transglycolase	Expansin-like A2 OS=Arabidopsis thaliana OX=3702 GN=EXLA2 PE=2 SV=1	PREDICTED: expansin-like A1 [Brassica oleracea var. oleracea]
Brassica_napus_newGene_18176	--	--	PREDICTED: uncharacterized protein LOC106327989 [Brassica oleracea var. oleracea]
Brassica_napus_newGene_3778	--	--	PREDICTED: uncharacterized protein LOC108872280 [Brassica rapa]
