# Supplementary material for: Integration of GWAS and transcriptome analyses to identify SNPs and candidate genes for aluminum tolerance in rapeseed (Brassica napus L.)
Source: BMC Plant Biol. 2022 Mar 21;22:130. doi: 10.1186/s12870-022-03508-w (PMC8935790; doi:10.1186/s12870-022-03508-w)
Supplement: Supplementary file 11 — Additional file 11. [file 12870_2022_3508_MOESM11_ESM.xlsx]

## Sheet: Sheet1
Table S6 – The candidate genes screened by integrating GWAS with RNA-seq
GeneID	Chr	Start	End	SNP	location	Allele	Function description	ATL		ASL
								6h vs 0h	24h vs 0h	6h vs 0h	24h vs 0h
BnaA01g15780D	chrA01	8100317	8101716	Bn-A01-p8185115	8185115	T/C	mitochondrial import inner membrane translocase subunit TIM22-2	3.38362	-	3.14686	-
BnaA01g15810D	chrA01	8109778	8113110	Bn-A01-p8185115	8185115	T/C	probable glycerophosphoryl diester phosphodiesterase 2	-	-1.27137	-	-1.08073
BnaA01g15880D	chrA01	8153193	8155635	Bn-A01-p8185115	8185115	T/C	65-kDa microtubule-associated protein 2, transcript variant X1	-	-	1.31711	-
BnaA01g15920D	chrA01	8169399	8171514	Bn-A01-p8185115	8185115	T/C	pentatricopeptide repeat-containing protein At4g26800, transcript variant X1	-	-	1.19694	-
BnaA01g15950D	chrA01	8179413	8182473	Bn-A01-p8185115	8185115	T/C	GDP-L-galactose phosphorylase 1	-1.29686	-	-1.5411	-
BnaA01g16020D	chrA01	8213807	8215102	Bn-A01-p8185115	8185115	T/C	Eutrema salsugineum hypothetical protein	-	-	-	1.2644
BnaA02g25440D	chrA02	18713936	18723357	Bn-A02-p18627325	18627325	A/C	aquaporin TIP2-3-like	-	-	-1.252	-1.06396
BnaA03g12450D	chrA03	5667935	5670048	Bn-A03-p5766579	5766579	T/C	abscisic acid receptor PYL8	1.67166	-	2.21053	-
BnaA03g12780D	chrA03	5803723	5807290	Bn-A03-p5766579	5766579	T/C	F-box protein PP2-A14	1.8034	-	1.44335	-
BnaA03g22340D	chrA03	10610861	10612772	Bn-A03-p10703126	10703126	G/C	protein CENTRORADIALIS-like	-1.85269	-	-1.12909	1.15996
BnaA03g22360D	chrA03	10631851	10634159	Bn-A03-p10703126	10703126	G/C	glucan endo-1,3-beta-glucosidase 14	-	-1.8246	-	-
BnaA03g22610D	chrA03	10749040	10751585	Bn-A03-p10703126	10703126	G/C	hydroxymethylglutaryl-CoA lyase, mitochondrial, transcript variant X4	-1.12219	-	-1.27395	-
BnaA03g22680D	chrA03	10783852	10785699	Bn-A03-p10703126	10703126	G/C	SPX domain-containing protein 2	-1.73629	-	-	-
BnaA03g22690D	chrA03	10788136	10790129	Bn-A03-p10703126	10703126	G/C	protein IQ-DOMAIN 1-like, transcript variant X3	-	-	-1.08445	-
BnaA03g30300D	chrA03	14704068	14706037	Bn-A03-p14798182	14798182	A/C	uncharacterized LOC103859256	-	-	-2.26128	-
BnaA03g30320D	chrA03	14709137	14712252	Bn-A03-p14798182	14798182	A/C	MATE efflux family protein FRD3-like	-2.88624	-1.03136	-3.48888	-2.22456
BnaA03g30330D	chrA03	14723085	14728205	Bn-A03-p14798182	14798182	A/C	MATE efflux family protein FRD3, transcript variant X2	-2.9597	-	-2.9791	-
BnaA03g30380D	chrA03	14756346	14763652	Bn-A03-p14798182	14798182	A/C	kinesin-related protein 4	1.31446	-	-	-
BnaA03g30440D	chrA03	14777856	14781737	Bn-A03-p14798182	14798182	A/C	uncharacterized LOC103859273	1.40199	-	1.36844	-
BnaA03g30670D	chrA03	14852843	14856381	Bn-A03-p14798182	14798182	A/C	probable protein phosphatase 2C 36	-	-	-1.09431	-
BnaA03g33540D	chrA03	16229229	16232540	Bn-A03-p16212704	16212704	T/A	mechanosensitive ion channel protein 5	-	-	-1.76012	-
BnaA03g33550D	chrA03	16244358	16250374	Bn-A03-p16212704	16212704	T/A	probable leucine-rich repeat receptor-like serine/threonine-protein kinase At3g14840, transcript variant X2	-	-	1.5007	-
BnaA03g33620D	chrA03	16286131	16289457	Bn-A03-p16212704	16212704	T/A	polynucleotide 3'-phosphatase ZDP-like, transcript variant X2	-	-	1.21694	-
BnaA03g33640D	chrA03	16296098	16301133	Bn-A03-p16212704	16212704	T/A	phosphoenolpyruvate carboxylase 3	-2.73114	-1.37952	-2.14478	-
BnaA03g33660D	chrA03	16305868	16308364	Bn-A03-p16212704	16212704	T/A	protein DJ-1 homolog A-like	-	-	-	-1.02932
BnaA04g10710D	chrA04	9388696	9389840	Bn-A04-p9422509	9422509	G/A	Zea mays clone 10882 mRNA sequence	-	-	-1.3124	-
BnaA04g10820D	chrA04	9423190	9425401	Bn-A04-p9422509	9422509	G/A	glycerophosphodiester phosphodiesterase gde1	-	-	-2.01876	-1.73974
BnaA06g18620D	chrA06	10877526	10879939	Bn-A06-p10959923	10959923	C/T	serine carboxypeptidase-like 48	-	-	-1.39309	-
BnaA06g18630D	chrA06	10938971	10941230	Bn-A06-p10959923	10959923	C/T	probable xyloglucan endotransglucosylase/hydrolase protein 31	-	-	-1.27248	-
BnaA06g18730D	chrA06	11009882	11010584	Bn-A06-p10959923	10959923	C/T	--	-	-	-	1.72673
BnaA06g18750D	chrA06	11012597	11013478	Bn-A06-p10959923	10959923	C/T	subsp. pekinensis clone KBrS015K01,	1.02051	-	-
BnaA06g25550D	chrA06	17672090	17674087	Bn-A06-p17634684	17634738	A/T	uncharacterized LOC103849563	-	-1.59503	-
BnaA06g27160D	chrA06	18648629	18651050	Bn-A06-p18721845	18721845	C/T	uncharacterized LOC103874338	-	-	-	2.73077
BnaA06g27290D	chrA06	18738586	18738918	Bn-A06-p18721845	18721845	C/T	flowering-promoting factor 1	-	-	-1.37533	-
BnaA06g27350D	chrA06	18768020	18771669	Bn-A06-p18721845	18721845	C/T	cytochrome P450 714A1	-	-	-1.42127	-
BnaA06g27360D	chrA06	18793916	18795738	Bn-A06-p18721845	18721845	C/T	zinc finger protein CONSTANS-LIKE 4	-	-	-3.36793	-
BnaA06g27410D	chrA06	18808583	18809431	Bn-A06-p18721845	18721845	C/T	protein ENHANCED DISEASE RESISTANCE 2-like	-	-	-1.50167	-
BnaA08g21180D	chrA08	15755438	15759501	Bn-A08-p15773789	15773789	T/C	protein disulfide isomerase-like 1-1	1.18293	1.26959	1.67003	-
BnaA08g21350D	chrA08	15837332	15839615	Bn-A08-p15773789	15773789	T/C	F-box protein SKP2A	-	-	-1.34536	-
BnaA09g12650D	chrA09	6705021	6706778	Bn-A09-p6718215	6718215	C/T	caffeic acid 3-O-methyltransferase-like	-	-	-1.3007	-
BnaA09g12770D	chrA09	6802082	6804959	Bn-A09-p6718215	6718215	C/T	elongation factor G, chloroplastic	-	-	-1.4141	-
BnaA09g14730D	chrA09	8538776	8540793	Bn-A09-p8460525	8460525	C/T	MATE efflux family protein 5	-	-	-	-1.1648
BnaA10g06690D	chrA10	5162608	5165244	Bn-A10-p5162750	5162750	G/A	probable beta-1,3-galactosyltransferase 11, transcript variant X1	-	-	1.06043	-
BnaA10g06710D	chrA10	5172031	5173593	Bn-A10-p5162750	5162750	G/A	probable pectinesterase/pectinesterase inhibitor 61	-1.0175	-1.14831	-	-
BnaA10g11390D	chrA10	9594293	9595657	Bn-A10-p9658437	9658437	A/T	uncharacterized LOC103845173	2.14718	-	-	-
BnaA10g11420D	chrA10	9604358	9610821	Bn-A10-p9658437	9658437	A/T	ATPase 3, plasma membrane-type	-	-	1.35549	-
BnaA10g11480D	chrA10	9649437	9650978	Bn-A10-p9658437	9658437	A/T	probable mitochondrial chaperone BCS1-B	-	-	-1.09673	-
BnaA10g11500D	chrA10	9656813	9657931	Bn-A10-p9658437	9658437	A/T	xyloglucan endotransglucosylase/hydrolase protein 22	-2.45615	-2.83092	-2.28571	-2.96375
BnaA10g11530D	chrA10	9677650	9682420	Bn-A10-p9658437	9658437	A/T	putative terpenoid synthase 16	2.25529	-	1.45862	-
BnaC02g16960D	chrC02	12353161	12355821	Bn-C02-p12430774	12430774	T/C	uncharacterized LOC103852340	2.3986	-	2.11282	-
BnaC02g17030D	chrC02	12415411	12416317	Bn-C02-p12430774	12430774	T/C	--	-	-	-1.22746	-
BnaC02g19330D	chrC02	15635506	15637277	Bn-C02-p15705371	15705371	C/T	protein PHR1-LIKE 1-like	-	-	-1.03416	-
BnaC02g21440D	chrC02	18352055	18355703	Bn-C02-p18429273	18429273	T/G	lipoxygenase 4, chloroplastic	-	-	-1.55318	-
BnaC03g28310D	chrC03	16689318	16690450	Bn-C03-p16673270	16673270	C/A	uncharacterized LOC103858498	-	-	-	-2.04223
BnaC03g28420D	chrC03	16751697	16752800	Bn-C03-p16673270	16673270	C/A	F-box/kelch-repeat protein At4g38940-like	-	-	1.17556	-
BnaC03g38160D	chrC03	23419066	23422556	Bn-C03-p23403794	23403794	G/A	chaperonin CPN60-like 2, mitochondrial	-	-	1.05434	-
BnaC03g38270D	chrC03	23462440	23470680	Bn-C03-p23403794	23403794	G/A	polyadenylate-binding protein-interacting protein 4-like, transcript variant X6	1.01886	-	-	-
BnaC03g38360D	chrC03	23492624	23494634	Bn-C03-p23403794	23403794	G/A	chaperone protein dnaJ 6-like	2.22014	1.06059	1.97802	1.13871
BnaC03g67050D	chrC03	56705712	56706978	Bn-C03-p56785277	56785578	A/G	uncharacterized LOC103834548	-1.66551	-	-	-
BnaC04g05980D	chrC04	4322089	4324133	Bn-C04-p4409586	4409586	G/A	WAT1-related protein At2g39510-like	-2.13901	-	-2.70295	-1.1826
BnaC04g06210D	chrC04	4439047	4439940	Bn-C04-p4409586	4409586	G/A	ABC transporter G family member 1-like	-	-	-	-1.30121
BnaC04g06280D	chrC04	4486568	4487776	Bn-C04-p4409586	4409586	G/A	probable adenylate kinase 6, chloroplastic	-1.01603	-	-	-
BnaC05g21730D	chrC05	15449419	15452437	Bn-C05-p15402975	15403018	A/C	protein SMG7L-like, transcript variant X4	1.4626	-	1.10661	-
BnaC06g30030D	chrC06	30868619	30869647	Bn-C06-p30829548	30829548	C/T	uncharacterized LOC103831257	-2.37885	-1.64187	-1.98098	-1.41346
