# Supplementary material for: Integration of GWAS and transcriptome analyses to identify SNPs and candidate genes for aluminum tolerance in rapeseed (Brassica napus L.)
Source: BMC Plant Biol. 2022 Mar 21;22:130. doi: 10.1186/s12870-022-03508-w (PMC8935790; doi:10.1186/s12870-022-03508-w)
Supplement: Supplementary file 12 — Additional file 12. [file 12870_2022_3508_MOESM12_ESM.xlsx]

## Sheet: Sheet1
Table S7 – Information for 254 inbred lines and assignment to ecotype subgroups of Brassica napus
Code	Sequencing No.	Accession name	Origin	Ecotype
1	ab	5801	China	Semi-winter
2	io	Zheshuang 72	China	Semi-winter
3	ac	AN2006	China	Semi-winter
4	ae	Yuyou 2	China	Semi-winter
5	it	Zhongshuang 11 × OQ1202-4	China	Semi-winter
6	af	FDH094	China	Spring
7	iu	FDH072	China	Semi-winter
8	iv	Huashuang 5	China	Semi-winter
9	ag	CD2011	China	Semi-winter
10	ah	FDH-2006_078	China	Semi-winter
11	aj	Wanyou 23	China	Semi-winter
12	iw	Chengdu 186	China	Semi-winter
13	ix	FDH029	China	Semi-winter
14	ak	FDH071	China	Semi-winter
15	al	Qianfengyou 3	China	Semi-winter
16	iy	FDH-2006_093	China	Semi-winter
17	iz	Mianyou 10	China	Semi-winter
18	am	Zhongshuang 4	China	Semi-winter
19	an	Huayou 10	China	Semi-winter
20	ap	Ganyou 3	China	Semi-winter
21	aq	Youyan 8	China	Semi-winter
22	as	Deyou 5	China	Winter
23	lj	Jiant 86502	China	Spring
24	au	FDH112	China	Semi-winter
25	av	CD2011-047	China	Semi-winter
26	aw	Deyou 15	China	Semi-winter
27	im	CD2009-005	China	Semi-winter
28	ja	Mianyou 104	China	Semi-winter
29	ax	FDH083	China	Semi-winter
30	ay	M5T070	China	Semi-winter
31	jb	Guangye 224	China	Semi-winter
32	ba	FDH001	China	Semi-winter
33	bb	Zhongshuang 7	China	Semi-winter
34	bc	Chuangaoyou 202	China	Semi-winter
35	jd	FDH157	China	Semi-winter
36	be	M5T117	China	Semi-winter
37	je	FDH-2006_080	China	Semi-winter
38	bf	Jingtian 1	China	Semi-winter
39	bg	FDH158	China	Semi-winter
40	bh	FDH-2006_026	China	Semi-winter
41	jf	FDH147	China	Semi-winter
42	bi	CD2009-008	China	Semi-winter
43	bj	FDH115	China	Winter
44	bk	(B. napus × Turnip)-1	China	Semi-winter
45	ij	Zhongshuang 11-4 × 0Q1276-1	China	Semi-winter
46	bm	FDH-2006_044	China	Semi-winter
47	bn	Chuanyou 18	China	Semi-winter
48	bq	FDH159	China	Semi-winter
49	br	FDH-2006_091	China	Semi-winter
50	jg	FDH-2006_101	China	Semi-winter
51	bs	FDH209	China	Semi-winter
52	bt	CD2009-002	China	Semi-winter
53	ii	FDH064	China	Semi-winter
54	bu	Huyou 9	China	Semi-winter
55	jh	Zhongshuang 11-3 × 0Q854	China	Semi-winter
56	bw	FDH110	China	Semi-winter
57	ji	FDH030	China	Spring
58	by	FDH073	China	Semi-winter
59	ca	CD2011-046	China	Semi-winter
60	cb	FDH135	China	Semi-winter
61	cc	FDH173	China	Winter
62	jj	FDH-2006_102	China	Semi-winter
63	il	FDH-2006_113	China	Semi-winter
64	cf	FDH-2006_074	China	Semi-winter
65	ir	Chuangyou 18 × Ningyou 10	China	Semi-winter
66	cg	FDH036	China	Winter
67	ch	FDH190	China	Semi-winter
68	ci	FDH070	China	Spring
69	jl	(B. napus × Turnip)-2	China	Semi-winter
70	jm	FDH084	China	Semi-winter
71	cj	FDH-2006_054	China	Semi-winter
72	cl	FDH006	China	Winter
73	cm	Jingtian 2	China	Semi-winter
74	cn	AN2006-1	China	Semi-winter
75	co	FDH-2006_068	China	Spring
76	cp	FDH125	China	Winter
77	jn	FDH182	China	Semi-winter
78	cq	FDH-2006_067	China	Semi-winter
79	jo	CD2011-044	China	Semi-winter
80	cr	FDH207	China	Semi-winter
81	lm	FDH052	Europe	Winter
82	cs	CD2009-009	China	Semi-winter
83	ct	Deyou 108	China	Semi-winter
84	cu	Apaxix	Canada	Spring
85	cv	Huayou 13	China	Semi-winter
86	jq	Zhong A-7	China	Semi-winter
87	cw	FDH-2006_072	China	Semi-winter
88	jr	Xiangyou 13	China	Semi-winter
89	cx	FDH086	China	Semi-winter
90	js	FDH047	China	Winter
91	cy	FDH-2006_103	China	Semi-winter
92	jt	Morr	Canada	Spring
93	cz	Huaza 14	China	Semi-winter
94	da	M5T012	China	Semi-winter
95	ju	Huajianghuaye	China	Semi-winter
96	jv	JA2013-051	China	Semi-winter
97	jw	FDH153	China	Semi-winter
98	db	Nikas	Japan	Semi-winter
99	jx	FDH160	China	Semi-winter
100	jy	FDH-2006_030	China	Semi-winter
101	dd	FDH180	China	Semi-winter
102	ll	CD2009-10	China	Semi-winter
103	de	Ningyou 2	China	Semi-winter
104	jz	Youyan 7	China	Semi-winter
105	df	Winpol	Europe	Winter
106	dg	Huashuang 3	China	Semi-winter
107	dh	Lvkangshengyou 1	China	Semi-winter
108	di	FDH024	China	Semi-winter
109	dj	CD2009-021	China	Semi-winter
110	ka	FDH-2006_108	China	Semi-winter
111	dk	Youfeng 1	China	Semi-winter
112	kb	Veronica	Europe	Winter
113	kc	Deyang 5	China	Semi-winter
114	kd	FDH023	China	Semi-winter
115	ke	FDH-2006_008	China	Semi-winter
116	dl	Zheyou 208	China	Semi-winter
117	kf	FDH044	China	Semi-winter
118	dm	JS2009-13	China	Semi-winter
119	kg	JA2013-123	China	Semi-winter
120	dn	FDH074	China	Semi-winter
121	kh	FDH-2006_121	China	Semi-winter
122	do	FDH186	China	Semi-winter
123	ki	FDH127	China	Semi-winter
124	dp	FDH063	China	Spring
125	dq	FDH076	China	Semi-winter
126	kj	FDH164	China	Semi-winter
127	dr	FDH-2006_095	China	Semi-winter
128	ds	FDH220	China	Semi-winter
129	dt	Huashuang 2	China	Semi-winter
130	du	Bronovski	Europe	Winter
131	dv	FDH043	China	Winter
132	kk	FDH192	China	Winter
133	kl	JA2013-033	China	Semi-winter
134	dw	FDH087	China	Semi-winter
135	dx	FDH197	China	Semi-winter
136	dy	FDH218	China	Semi-winter
137	dz	FDH-2006_002	China	Semi-winter
138	ea	FDH-2006_094	China	Semi-winter
139	eb	FDH014	China	Spring
140	ec	Huaza 10	China	Semi-winter
141	ed	FDH-2006_028	China	Spring
142	ee	FDH223	China	Semi-winter
143	ef	Wanyou 20	China	Semi-winter
144	kn	FDH-2006_022	China	Semi-winter
145	eg	AN2006-7	China	Semi-winter
146	eh	FDH152	China	Semi-winter
147	ei	M5T108	China	Semi-winter
148	ej	Za 5184	China	Semi-winter
149	ko	Rex	Canada	Spring
150	el	FDH-2006_077	China	Semi-winter
151	em	CD2009-20	China	Semi-winter
152	en	Zhongshuang 11	China	Semi-winter
153	in	SX2009-09	China	Semi-winter
154	eo	FDH188	China	Semi-winter
155	ep	FDH-2006_017	China	Semi-winter
156	eq	Huayou 11	China	Semi-winter
157	kp	Erra	Europe	Winter
158	er	Mamov	Japan	Semi-winter
159	es	FDH221	China	Semi-winter
160	et	CD2011-060	China	Semi-winter
161	ip	M5T128	China	Semi-winter
162	eu	Huayou 2709	China	Semi-winter
163	ew	FDH107	China	Semi-winter
164	ex	FDH175	China	Semi-winter
165	ey	Cibrabra	Europe	Winter
166	ez	T265	China	Semi-winter
167	iq	FDH113	China	Semi-winter
168	fa	Shengguang 86	China	Semi-winter
169	fb	Huayou 16	China	Semi-winter
170	fc	FDH053	China	Semi-winter
171	fd	Xiangzayou 4	China	Semi-winter
172	fe	FDH092	China	Winter
173	ff	Xiangnongyou 571	China	Semi-winter
174	fg	SX2006-10	China	Semi-winter
175	fh	FDH208	China	Semi-winter
176	kq	Huayou 9	China	Semi-winter
177	fi	AN2006-02	China	Semi-winter
178	fj	FDH-2006_052	China	Semi-winter
179	fk	JA2013-056	China	Semi-winter
180	fn	Apcooix	Canada	Spring
181	fo	AN2006-05	China	Semi-winter
182	fp	Huayou 5	China	Semi-winter
183	kr	Doral	Japan	Semi-winter
184	fq	FDH050	China	Semi-winter
185	fr	FDH-2006_081	China	Semi-winter
186	ks	FDH211	Japan	Semi-winter
187	fs	Qianfengyou 2	China	Semi-winter
188	ft	FDH-2006_048	China	Semi-winter
189	ln	Hongyou 5	China	Semi-winter
190	fu	FDH167	China	Semi-winter
191	kt	Major	Europe	Winter
192	fw	Huafengyou D-3	China	Semi-winter
193	fx	Jiayou 3	China	Semi-winter
194	fy	FDH-2006_004	China	Semi-winter
195	ga	FDH-2006_084	China	Semi-winter
196	ku	Deyou 3	China	Semi-winter
197	gb	CD2009-014	China	Semi-winter
198	gd	JA2013-040	China	Semi-winter
199	ge	FDH-2006_090	China	Semi-winter
200	gf	Za 97	China	Semi-winter
201	gg	FDH183	China	Semi-winter
202	kv	FDH212	China	Winter
203	gi	Guiza 4	China	Semi-winter
204	gj	FDH085	China	Semi-winter
205	gl	FDH-2006_125	China	Semi-winter
206	gm	FDH-2006_100	China	Semi-winter
207	gn	Deyang 4	China	Semi-winter
208	go	Huayou 3	China	Semi-winter
209	gp	CD2011-065	China	Semi-winter
210	gr	FDH-2006_034	China	Semi-winter
211	gs	Huafengyou D-1	China	Semi-winter
212	gu	Apomix	Canada	Spring
213	gv	FDH155	China	Semi-winter
214	kw	Ningyou 16	China	Semi-winter
215	gw	Zhongshuag 11-4 × 0Q1257-5	China	Semi-winter
216	lk	Huayou 4	China	Semi-winter
217	gy	FDH-2006_104	China	Semi-winter
218	gz	FDH098	China	Semi-winter
219	hb	Haiyou 1	China	Semi-winter
220	hc	FDH-2006_116	China	Semi-winter
221	hd	FDH035	China	Winter
222	he	FDH016	China	Semi-winter
223	hf	FDH-2006_058	China	Semi-winter
224	hg	FDH-2006_050	China	Semi-winter
225	hh	FDH-2006_120	China	Semi-winter
226	ky	CD2011_050	China	Semi-winter
227	kz	FDH-2006_059	China	Semi-winter
228	lb	JA2013-013	China	Semi-winter
229	ik	Zhongshuang 11-3 × 0Q339-1	China	Semi-winter
230	hi	CD2011_034	China	Semi-winter
231	hj	FDH131	China	Semi-winter
232	lc	Huayou 6	China	Semi-winter
233	hk	FDH082	China	Semi-winter
234	le	FDH-2006-109	China	Semi-winter
235	hm	Zhongyouza 8	China	Semi-winter
236	hn	FDH005	China	Semi-winter
237	ho	FDH130	China	Semi-winter
238	lf	JA2013-120	China	Semi-winter
239	hp	FDH-2006_086	China	Semi-winter
240	hr	FDH034	China	Spring
241	hs	FDH170	China	Semi-winter
242	ht	FDH-2006_024	China	Semi-winter
243	hu	FDH-2006_079	China	Semi-winter
244	hv	Tai 265	China	Semi-winter
245	lg	FDH-2006_019	China	Spring
246	hw	Aijia	Japan	Semi-winter
247	hx	Qianyou 17	China	Semi-winter
248	hy	CD2011-043	China	Semi-winter
249	hz	FDH081	China	Semi-winter
250	ib	FDH046	China	Semi-winter
251	li	CD2009_018	China	Semi-winter
252	if	Leyou 5	China	Semi-winter
253	ig	FDH150	China	Semi-winter
254	ih	FDH-2006_012	China	Semi-winter
Note:Sequencing No. is the code of each accession for SLAF-seq in Biomarker Technologies Corporation in Beijing China
