# Supplementary material for: Integration of GWAS and transcriptome analyses to identify SNPs and candidate genes for aluminum tolerance in rapeseed (Brassica napus L.)
Source: BMC Plant Biol. 2022 Mar 21;22:130. doi: 10.1186/s12870-022-03508-w (PMC8935790; doi:10.1186/s12870-022-03508-w)
Supplement: Supplementary file 13 — Additional file 13. [file 12870_2022_3508_MOESM13_ESM.xlsx]

## Sheet: Sheet1
Table S8 – The primer sequences used in qRT-PCR
Gene	Sequence (5'-3')	Size
BnaA01g19210D-F	TGAAGCCGCAGAATCTCCTC	225
BnaA01g19210D-R	CGTAACCTGCGAGAAGTACA
BnaA03g30320D-F	CTGGGCCTTGTGCAAGCTAT	188
BnaA03g30320D-R	TTGGTGTCCTTGAAGCCACG
BnaA09g46650D-F	TTCTCGGAACTCGACACGTT	200
BnaA09g46650D-R	GTGGATGCGCTTGTGCTAA
BnaAnng00500D-F	AGGAGCAGTTGACTTTCTCG	185
BnaAnng00500D-R	CACCACTGTGTCCTGAATCGT
BnaAnng17890D-F	AGTTAAGCAACCGTCGGAGT	194
BnaAnng17890D-R	TGGCATTGACGTGTCGCTAA
BnaC01g37160D-F	TCGTCTTTCCCTGCTTCAACT	208
BnaC01g37160D-R	TCTTCCGTCTGTTCCTTCTTCC
Actin7-F	CCTCTCAACCCGAAAGCCAA	148
Actin7-R	CATCACCAGAGTCGAGCACA
